# Supplementary material for: A proteomic approach reveals integrin activation state-dependent control of microtubule cortical targeting
Source: Nat Commun. 2015 Jan 22;6:6135. doi: 10.1038/ncomms7135 (PMC4317495; doi:10.1038/ncomms7135)
Supplement: Supplementary Data 1 — Proteins identified in active or inactive integrin adhesion complexes by mass spectrometric analysis. [file ncomms7135-s2.xlsx]

## Sheet: Supplementary Data 1
Supplementary Data 1 | Proteins identified in active or inactive integrin adhesion complexes by mass spectrometric analysis.
						Protein MW (kDa)	Spectral count												Normalised spectral count ×103						Statistical analysis2
							Active integrin1						Inactive integrin1
							Biol. 1			Biol. 2			Biol. 1			Biol. 2			Active integrin1			Inactive integrin1
#		IPI Accession	UniProtKB Accession	Gene name	Protein name		Tech. 1	Tech. 2		Tech. 1	Tech. 2		Tech. 1	Tech. 2		Tech. 1	Tech. 2		Biol. 1	Biol. 2		Biol. 1	Biol. 2		Bayes factor	Fold change (ln)
1		IPI00021440	P63261	ACTG1	Actin, cytoplasmic 2	42	1728	1596		733	1013		2557	2737		1045	1349		57.0177	41.8877		139.253	74.8139		284.445	-0.374
2		IPI00909140	P07437	TUBB	Tubulin beta chain	50	925	1165		693	1069		1911	2294		939	1278		30.1144	35.5081		92.9107	58.1974		41676.1	-0.439
3		IPI00383296	P52272	HNRNPM	Isoform 2 of Heterogeneous nuclear ribonucleoprotein M	74	818	863		679	736		1208	1287		970	1171		16.3657	19.2671		37.2485	37.9746		4.06677e+07	-0.402
4		IPI00220327	P04264	KRT1	Keratin, type II cytoskeletal 1	66	427	410		737	757		953	958		689	713		9.13649	22.8086		31.988	27.8812		25516.1	-0.437
5		IPI00396485	P68104	EEF1A1	Elongation factor 1-alpha 1	50	611	586		422	526		1006	997		569	671		17.2473	19.1042		44.2569	32.5506		2772.33	-0.36
6		IPI00296337	P78527	PRKDC	Isoform 1 of DNA-dependent protein kinase catalytic subunit	469	1197	1194		642	688		264	189		256	331		3.67286	2.85739		1.06708	1.64276		1108930243240220	1.229
7		IPI00792677	P68363	TUBA1B	Tubulin alpha-ubiquitous chain	46	483	624		356	485		946	1082		377	556		17.3376	18.4217		48.7057	26.6214		28.552	-0.324
8		IPI00453473	P62805	HIST4H4	Histone H4	11	895	1197		495	599		217	240		358	430		137.015	100.211		45.898	94.0245		2.02999e+08	0.907
9		IPI00303133	Q93079	HIST1H2BH	Histone H2B type 1-H	14	592	1278		325	488		160	139		253	316		96.2302	58.5132		23.5946	53.3448		1.55275e+06	0.99
10		IPI00414676	P08238	HSP90AB1	Heat shock protein HSP 90-beta	83	457	495		439	516		378	438		272	276		8.26336	11.5936		10.8613	8.66583		19460.3	0.427
11		IPI00081836	Q96KK5	HIST1H2AG	Histone H2A type 1-H	14	542	1175		243	420		126	124		133	246		88.3569	47.7174		19.7279	35.5319		1.8516e+07	1.105
12		IPI00019359	P35527	KRT9	Keratin, type I cytoskeletal 9	62	211	200		390	325		505	519		420	397		4.77582	11.62		18.2464	17.2957		865598	-0.572
13		IPI00021304	P35908	KRT2	Keratin, type II cytoskeletal 2 epidermal	66	200	189		520	491		699	707		525	514		4.24623	15.4347		23.5348	20.6623		2.01602e+07	-0.667
14		IPI00009865	P13645	KRT10	Keratin, type I cytoskeletal 10	59	173	205		457	484		740	699		444	483		4.6157	16.0705		26.945	20.6222		1.85325e+06	-0.655
15		IPI00479786	Q92945	KHSRP	KH-type splicing regulatory protein	73	181	171		232	260		405	408		372	395		3.4739	6.791		12.3038	13.7905		7.07765e+09	-0.661
16		IPI00396378	P22626	HNRNPA2B1	Isoform B1 of Heterogeneous nuclear ribonucleoproteins A2/B1	37	389	424		210	219		314	333		211	228		15.8302	11.6828		19.3185	15.5729		1.068	0.062
17		IPI00179330	P62979	RPS27A	ubiquitin and ribosomal protein S27a precursor	18	371	362		281	328		172	152		145	174		29.3379	34.0907		19.8858	23.2609		1.92632e+10	0.75
18		IPI00017617	P17844	DDX5	Probable ATP-dependent RNA helicase DDX5	69	255	266		179	230		277	290		214	268		5.43985	5.97263		9.07829	9.16866		7.086	-0.114
19		IPI00844578	Q08211	DHX9	ATP-dependent RNA helicase A	141	519	443		181	194		167	178		124	103		4.91534	2.67981		2.70315	2.11307		4257.08	0.745
20		IPI00186290	P13639	EEF2	Elongation factor 2	95	409	404		276	305		67	76		109	126		6.16545	6.16231		1.66296	3.24677		1.37365e+12	1.277
21		IPI00183294	P35658	NUP214	Isoform 1 of Nuclear pore complex protein Nup214	214	126	132		279	282		220	194		325	317		0.868568	2.64144		2.13726	3.93758		18.371	-0.32
22		IPI00013877	P31942	HNRNPH3	Isoform 1 of Heterogeneous nuclear ribonucleoprotein H3	37	152	204		136	164		326	430		232	270		6.9318	8.16979		22.573	17.8078		610531	-0.627
23		IPI00217963	P08779	KRT16	Keratin, type I cytoskeletal 16	51	73	90		278	286		262	251		198	220		2.30258	11.143		11.1126	10.7576		101.137	-0.422
24		IPI00604620	P19338	NCL	Nucleolin	77	525	551		158	176		70	95		57	71		10.0675	4.37066		2.36735	2.18186		9.583e+06	1.355
25		IPI00883857	Q00839	HNRNPU	Isoform Long of Heterogeneous nuclear ribonucleoprotein U	91	333	352		190	234		133	126		103	143		5.42309	4.69479		3.14433	3.54815		1.39481e+06	0.767
26		IPI00171611	Q71DI3	HIST2H3A	Histone H3.2	15	219	229		187	212		100	82		142	162		21.5172	26.8024		13.4045	26.6005		1.16096e+06	0.619
27		IPI00217467	P10412	HIST1H1E	Histone H1.4	22	378	366		216	252		76	105		148	158		24.364	21.4346		9.0892	18.256		3.34984e+07	0.892
28		IPI00217465	P16403	HIST1H1C	Histone H1.2	21	372	363		215	252		0	0		0	0		25.2154	22.4073		0	0		1.40252e+22	5.554
29		IPI00298994	Q9Y490	TLN1	Talin-1	270	112	127		557	605		30	30		63	87		0.637723	4.33644		0.245503	0.729181		467308	1.569
30		IPI00217471	P02100	HBE1	Hemoglobin subunit epsilon	16	256	308		129	153		200	247		164	197		25.3955	17.7591		30.8644	29.6139		3.99	-0.074
31		IPI00003865	P11142	HSPA8	Isoform 1 of Heat shock cognate 71 kDa protein	71	282	314		227	252		142	140		86	122		6.04764	6.7978		4.38794	3.84514		3.58676e+08	0.805
32		IPI00011253	P23396	RPS3	40S ribosomal protein S3	27	311	321		166	194		86	88		174	187		16.8636	13.4348		7.1196	17.549		3731.15	0.634
33		IPI00024067	Q00610	CLTC	Isoform 1 of Clathrin heavy chain 1	192	100	107		444	531		92	75		69	77		0.776725	5.11676		0.960915	0.998066		2112.65	0.987
34		IPI00013881	P31943	HNRNPH1	Heterogeneous nuclear ribonucleoprotein H	49	150	185		148	165		274	313		146	185		4.92546	6.43635		13.2346	8.86624		14.796	-0.266
35		IPI00007928	Q6P2Q9	PRPF8	Pre-mRNA-processing-splicing factor 8	274	400	421		136	170		61	50		20	27		2.15869	1.12528		0.447551	0.225141		2.12116e+09	1.863
36		IPI00848226	P63244	GNB2L1	Guanine nucleotide-binding protein subunit beta-2-like 1	35	279	318		136	165		112	149		133	142		12.2887	8.66542		8.23839	10.3127		576.84	0.442
37		IPI00420014	O75643	SNRNP200	Isoform 1 of U5 small nuclear ribonucleoprotein 200 kDa helicase	245	334	347		163	160		89	79		73	104		2.00253	1.3284		0.757553	0.948233		2.98836e+06	1.001
38		IPI00217563	P05556	ITGB1	Isoform Beta-1A of Integrin beta-1	88	28	33		109	118		352	322		218	230		0.499396	2.59917		8.46149	6.68195		2.70338e+11	-1.499
39		IPI00215965	P09651	HNRNPA1	Isoform A1-B of Heterogeneous nuclear ribonucleoprotein A1	39	253	295		101	101		161	186		116	93		10.1231	5.21889		9.82957	7.03379		1.225	0.197
40		IPI00218753	P11388	TOP2A	Isoform 3 of DNA topoisomerase 2-alpha	179	395	390		112	104		52	51		38	63		3.15947	1.21588		0.635703	0.740587		405174	1.357
41		IPI00025512	P04792	HSPB1	Heat shock protein beta-1	23	175	214		92	128		176	194		121	144		12.1848	9.63798		17.7723	15.1226		0.605	-0.118
42		IPI00449049	P09874	PARP1	Poly [ADP-ribose] polymerase 1	113	357	357		110	127		58	69		60	69		4.55216	2.1133		1.24164	1.49837		221749	1.158
43		IPI00418471	P08670	VIM	Vimentin	54	167	189		176	190		117	127		131	109		4.74957	6.82934		4.9919	5.83345		219022	0.4
44		IPI00306604	P08648	ITGA5	Integrin alpha-5	115	17	15		116	108		317	310		184	195		0.20047	1.96264		6.02337	4.32563		1.67226e+11	-1.748
45		IPI00026781	P49327	FASN	Fatty acid synthase	273	190	200		213	197		114	114		80	76		1.0292	1.51326		0.922661	0.750015		1.12535e+09	0.733
46		IPI00015953	Q9NR30	DDX21	Isoform 1 of Nucleolar RNA helicase 2	87	328	370		105	148		54	40		65	101		5.78008	2.93017		1.19365	2.50436		135462	1.179
47		IPI00000875	P26641	EEF1G	Elongation factor 1-gamma	56	116	119		105	113		198	200		116	135		3.02328	3.92247		7.85172	5.88293		24.977	-0.309
48		IPI00001159	Q92616	GCN1L1	Translational activator GCN1	293	232	249		143	147		160	138		51	53		1.1827	0.997291		1.12362	0.465879		13440.3	0.749
49		IPI00554648	P05787	KRT8	Keratin, type II cytoskeletal 8	54	179	194		197	204		140	160		130	129		4.97637	7.48242		6.13758	6.29526		6328.55	0.307
50		IPI00554676	P69892	HBG2	Hemoglobin subunit gamma-2	16	230	274		159	158		194	226		179	219		22.6939	19.9632		29.0001	32.6491		0.303	-0.094
51		IPI00549248	P06748	NPM1	Isoform 1 of Nucleophosmin	33	268	377		59	70		40	45		33	40		14.0813	3.93883		2.84561	2.90347		7160.91	1.273
52		IPI00013296	P62269	RPS18	40S ribosomal protein S18	18	167	169		125	129		74	85		137	174		13.4482	14.2185		9.75876	22.6775		22.592	0.248
53		IPI00216592	P07910	HNRNPC	Isoform C1 of Heterogeneous nuclear ribonucleoproteins C1/C2	32	246	281		111	120		75	103		49	65		11.8648	7.27367		6.14525	4.67587		22369.3	0.879
54		IPI00010740	P23246	SFPQ	Isoform Long of Splicing factor, proline- and glutamine-rich	76	226	221		105	119		72	70		78	75		4.23733	2.96979		2.06417	2.64232		62098.8	0.778
55		IPI00217030	P62701	RPS4X	40S ribosomal protein S4, X isoform	30	221	245		107	134		49	41		69	74		11.1908	8.09445		3.31429	6.25637		856056	1.054
56		IPI00299904	P33993	MCM7	Isoform 1 of DNA replication licensing factor MCM7	81	113	105		82	86		242	237		86	102		1.93896	2.08985		6.53312	3.04636		54.988	-0.433
57		IPI00413108	P08865	RPSA	33 kDa protein	33	222	260		108	112		62	68		138	147		10.5228	6.71738		4.3521	11.3354		34.101	0.5
58		IPI00302592	P21333	FLNA	Isoform 2 of Filamin-A	280	201	199		199	218		35	38		44	42		1.0292	1.50062		0.288028	0.403133		1031737108306070	1.616
59		IPI00397526	P35580	MYH10	Isoform 1 of Myosin-10	229	196	215		156	175		33	33		35	51		1.29302	1.45641		0.318404	0.492913		3.34784e+12	1.607
60		IPI00215637	O00571	DDX3X	ATP-dependent RNA helicase DDX3X	73	156	151		130	142		144	145		101	172		3.0298	3.75437		4.37366	4.90849		0.814	0.039
61		IPI00179964	P26599	PTBP1	Isoform 1 of Polypyrimidine tract-binding protein 1	57	175	198		72	78		167	157		66	83		4.71446	2.6516		6.27972	3.43099		1.489	0.067
62		IPI00217473	P02008	HBZ	Hemoglobin subunit zeta	16	143	158		104	135		102	102		98	117		13.5533	15.0511		14.0858	17.6371		36.885	0.25
63		IPI00221091	P62244	RPS15A	40S ribosomal protein S15a	15	150	160		105	122		40	43		88	94		14.8891	15.2485		6.11303	15.9253		92063.8	0.744
64		IPI00910458	Q5T6W2	HNRNPK	Heterogeneous nuclear ribonucleoprotein K	49	184	201		115	117		94	90		62	63		5.6606	4.77071		4.1485	3.34828		34807.4	0.672
65		IPI00419880	P61247	RPS3A	40S ribosomal protein S3a	30	193	164		109	127		47	37		62	73		8.57324	7.92651		3.09334	5.90636		7.57667e+06	0.969
66		IPI00955014	P06493	CDC2	cell division cycle 2 isoform 1	34	131	119		55	62		207	198		80	78		5.29736	3.46736		13.1597	6.09938		5.07	-0.384
67		IPI00299573	P62424	RPL7A	60S ribosomal protein L7a	30	233	218		96	103		46	37		46	53		10.8306	6.6838		3.05652	4.33133		4.10623e+06	1.204
68		IPI00215780	P39019	RPS19	40S ribosomal protein S19	16	135	156		98	119		62	70		110	125		13.103	13.6657		9.11431	19.2777		39.48	0.365
69		IPI00221092	P62249	RPS16	40S ribosomal protein S16	16	157	154		82	87		62	60		92	91		14.0036	10.6429		8.42383	15.012		52.226	0.413
70		IPI00000494	P46777	RPL5	60S ribosomal protein L5	34	166	159		132	139		45	42		54	64		6.88656	8.03122		2.8269	4.55524		1.91925e+10	1.013
71		IPI00013468	O43684	BUB3	Isoform 1 of Mitotic checkpoint protein BUB3	37	83	84		79	100		121	128		143	152		3.25172	4.87464		7.43477	10.4647		16572.3	-0.48
72		IPI00025815	Q13148	TARDBP	TDP43	45	73	87		65	70		179	184		113	102		2.56157	3.02282		8.91177	6.27095		18220.6	-0.656
73		IPI00514856	Q14157	UBAP2L	Isoform 1 of Ubiquitin-associated protein 2-like	115	44	40		114	127		107	112		164	159		0.526235	2.11159		2.10386	3.68648		555.757	-0.586
74		IPI00784154	P10809	HSPD1	60 kDa heat shock protein, mitochondrial	61	61	243		129	169		13	197		45	94		3.59039	4.92241		3.80329	2.99084		992.324	0.931
75		IPI00006196	Q14980	NUMA1	Isoform 2 of Nuclear mitotic apparatus protein 1	237	217	244		111	71		43	39		15	15		1.40136	0.773774		0.382239	0.166142		5.91888e+06	1.665
76		IPI00304596	Q15233	NONO	Non-POU domain-containing octamer-binding protein	54	208	189		85	93		84	72		72	69		5.29657	3.32137		3.19154	3.42715		871.851	0.591
77		IPI00218342	P11586	MTHFD1	C-1-tetrahydrofolate synthase, cytoplasmic	102	60	54		44	54		233	227		61	64		0.805198	0.968093		4.98227	1.60849		241.743	-0.812
78		IPI00550021	P39023	RPL3	60S ribosomal protein L3	46	231	202		67	109		19	21		30	34		6.78154	3.85519		0.960665	1.82612		3.3593e+06	1.632
79		IPI00215884	Q07955	SFRS1	Isoform ASF-1 of Splicing factor, arginine/serine-rich 1	28	191	214		88	92		57	50		18	29		10.4207	6.47748		4.22178	2.20317		1.82855e+06	1.312
80		IPI00010896	O00299	CLIC1	Chloride intracellular channel protein 1	27	130	151		87	96		78	75		49	61		7.49792	6.82934		6.26033	5.34733		1363.03	0.573
81		IPI00021405	P02545	LMNA	Isoform A of Lamin-A/C	74	218	203		84	121		37	46		27	40		4.09872	2.79134		1.23913	1.18837		1.33398e+07	1.37
82		IPI00140420	Q7KZF4	SND1	Staphylococcal nuclease domain-containing protein 1	102	163	163		87	99		68	55		57	67		2.30258	1.8374		1.33222	1.59562		7555.64	0.708
83		IPI00221088	P46781	RPS9	40S ribosomal protein S9	23	189	176		89	91		17	15		38	43		11.4331	7.88562		1.53706	4.62237		3.30011e+07	1.524
84		IPI00220834	P13010	XRCC5	ATP-dependent DNA helicase 2 subunit 2	83	131	144		78	93		83	75		46	48		2.387	2.07591		2.10305	1.48647		799.409	0.58
85		IPI00798360	P82979	SARNP	18 kDa protein	18	150	0		110	131		75	66		92	110		6.00367	13.4907		8.65399	14.7295		0.045	-0.282
86		IPI00216587	P62241	RPS8	40S ribosomal protein S8	24	164	184		109	139		30	38		57	74		10.4464	10.4119		3.13017	7.1642		2.75766e+07	1.036
87		IPI00376379	Q7Z794	KRT77	keratin 77	62	75	63		115	108		118	127		85	75		1.60356	3.62414		4.3656	3.38716		1.146	-0.12
88		IPI00013452	P07814	EPRS	Bifunctional aminoacyl-tRNA synthetase	171	92	94		118	115		93	82		38	43		0.783637	1.37294		1.13061	0.621723		1547.32	0.522
89		IPI00219156	P62888	RPL30	60S ribosomal protein L30	13	142	140		114	121		53	53		60	77		15.628	18.2144		9.00808	13.832		4.95443e+07	0.762
90		IPI00376798	P62913	RPL11	Isoform 1 of 60S ribosomal protein L11	20	126	126		84	99		71	75		75	104		9.07755	9.21961		8.06478	11.7471		60.874	0.285
91		IPI00167941	Q9NU22	MDN1	Midasin	633	225	204		72	95		32	24		20	40		0.488261	0.26583		0.0977359	0.12441		4.07781e+06	1.519
92		IPI00304692	P38159	RBMX	Heterogeneous nuclear ribonucleoprotein G	42	178	156		73	104		23	32		65	50		5.72922	4.24635		1.44672	3.59382		143763	1.082
93		IPI00742682	P12270	TPR	Nucleoprotein TPR	267	193	187		95	121		21	18		26	34		1.02535	0.815143		0.16137	0.29495		1.32722e+10	1.753
94		IPI00017297	P43243	MATR3	Matrin-3	95	158	171		76	69		25	27		47	51		2.495	1.53793		0.604713	1.35397		81416.5	1.093
95		IPI00010204	P84103	SFRS3	Splicing factor, arginine/serine-rich 3	19	175	178		63	73		43	41		37	41		13.385	7.21235		4.88422	5.38826		10308.6	0.975
96		IPI00004233	P46013	MKI67	Isoform Long of Antigen KI-67	359	252	248		37	51		16	14		3	9		1.0034	0.24699		0.0923202	0.0438727		753155	2.217
97		IPI00871827	P18124	RPL7	Putative uncharacterized protein RPL7 (Fragment)	32	205	257		66	76		16	17		26	31		10.4014	4.47126		1.13929	2.33794		1.79483e+06	1.71
98		IPI00215719	Q07020	RPL18	60S ribosomal protein L18	22	213	225		62	62		23	43		14	31		14.3433	5.67924		3.31429	2.68471		77644.2	1.434
99		IPI00008530	P05388	RPLP0	60S acidic ribosomal protein P0	34	130	177		67	84		63	77		47	55		6.50515	4.47496		4.54903	3.93758		158.222	0.587
100		IPI00008438	P46783	RPS10	40S ribosomal protein S10	19	116	139		45	38		46	74		52	77		9.66907	4.40165		6.97746	8.91136		1.166	0.168
101		IPI00000846	Q14839	CHD4	Isoform 1 of Chromodomain-helicase-DNA-binding protein 4	218	190	171		68	82		22	24		20	29		1.19302	0.693308		0.233116	0.295017		1.37777e+07	1.6
102		IPI00019502	P35579	MYH9	Isoform 1 of Myosin-9	227	187	189		147	148		32	25		32	56		1.19333	1.30945		0.277408	0.50882		1.37443e+12	1.526
103		IPI00783271	P42704	LRPPRC	Leucine-rich PPR motif-containing protein, mitochondrial	158	107	100		162	175		10	10		39	63		0.943868	2.14914		0.139844	0.847327		1.26149e+09	1.68
104		IPI00000873	P26640	VARS	Valyl-tRNA synthetase	140	73	61		88	89		104	90		76	75		0.689564	1.2739		1.53089	1.41565		1.184	-0.096
105		IPI00003704	Q9BWF3	RBM4	Isoform 1 of RNA-binding protein 4	40	55	59		53	71		128	144		71	80		2.05325	3.12358		7.5124	4.95478		421.705	-0.552
106		IPI00034049	Q92900	UPF1	Isoform 1 of Regulator of nonsense transcripts 1	124	53	51		56	59		143	141		57	60		0.60424	0.934475		2.53027	1.23843		59.256	-0.533
107		IPI00013214	P25205	MCM3	MCM3 minichromosome maintenance deficient 3 (S. cerevisiae), isoform CRA_b	96	82	97		44	51		138	160		41	48		1.34332	0.997112		3.42937	1.21682		1.005	-0.16
108		IPI00000874	Q06830	PRDX1	Peroxiredoxin-1	22	121	121		89	93		59	50		54	52		7.92484	8.33566		5.47361	6.32399		436895	0.688
109		IPI00013485	P15880	RPS2	40S ribosomal protein S2	31	116	126		93	99		21	9		34	41		5.62408	6.24067		1.06913	3.17546		4.58918e+09	1.408
110		IPI00013174	Q96PK6	RBM14	Isoform 1 of RNA-binding protein 14	69	77	80		49	45		169	155		49	57		1.63926	1.37268		5.18759	2.01634		5.317	-0.385
111		IPI00032355	Q14671	PUM1	Pumilio homolog 1 (Drosophila), isoform CRA_c	130	29	27		67	63		99	101		119	113		0.310344	1.00761		1.69964	2.34235		2.42439e+06	-0.875
112		IPI00890837	A6NHR9	SMCHD1	Isoform 1 of Structural maintenance of chromosomes flexible hinge domain-containing protein 1	226	146	151		68	50		48	51		31	25		0.946773	0.526096		0.483946	0.325228		1369.07	0.901
113		IPI00010153	P62829	RPL23	60S ribosomal protein L23	15	109	119		92	103		41	38		74	73		10.9507	13.0989		5.81843	12.8627		97665.2	0.66
114		IPI00783186	O75179	ANKRD17	Isoform 2 of Ankyrin repeat domain-containing protein 17	274	10	13		100	114		36	25		121	154		0.0604749	0.786963		0.245951	1.31732		4.639	-0.606
115		IPI00025491	P60842	EIF4A1	Eukaryotic initiation factor 4A-I	46	138	136		74	89		35	52		59	49		4.29132	3.57044		2.08945	3.08158		32069.9	0.787
116		IPI00554723	P27635	RPL10	60S ribosomal protein L10	25	131	118		52	68		37	24		43	38		7.17559	4.83652		2.69563	4.25258		17282.8	0.907
117		IPI00465361	P26373	RPL13	60S ribosomal protein L13	24	150	156		68	73		25	31		47	55		9.18561	5.91969		2.57778	5.57823		16290.9	0.971
118		IPI00419585	P62937	PPIA	Peptidyl-prolyl cis-trans isomerase A	18	80	89		101	95		36	50		90	92		6.76413	10.9717		5.27832	13.2711		19.934	0.395
119		IPI00479186	P14618	PKM2	Isoform M2 of Pyruvate kinase isozymes M1/M2	58	42	37		68	85		121	112		83	93		0.981289	2.658		4.43811	3.98284		5376.85	-0.616
120		IPI00300371	Q15393	SF3B3	Isoform 1 of Splicing factor 3B subunit 3	136	188	152		69	70		23	27		23	22		1.8011	1.02983		0.406164	0.434292		2.94159e+06	1.53
121		IPI00103994	Q9P2J5	LARS	Leucyl-tRNA synthetase, cytoplasmic	134	69	72		55	59		102	111		49	54		0.758075	0.857218		1.75608	1.00888		1.527	-0.17
122		IPI00412579	P62906	RPL10A	60S ribosomal protein L10a	25	131	106		73	82		16	32		36	49		6.82977	6.24717		2.12115	4.46259		898578	1.018
123		IPI00029012	Q14152	EIF3A	Eukaryotic translation initiation factor 3 subunit A	167	136	157		79	103		12	16		22	25		1.26401	1.09811		0.18523	0.369393		6.41514e+09	1.798
124		IPI00027280	Q02880	TOP2B	Isoform Beta-2 of DNA topoisomerase 2-beta	183	199	187		42	33		10	13		4	9		1.51962	0.412954		0.13885	0.0932395		612948	2.184
125		IPI00008524	P11940	PABPC1	Isoform 1 of Polyadenylate-binding protein 1	71	122	112		93	97		29	32		44	69		2.37441	2.69641		0.949164	2.08895		3.33084e+06	0.851
126		IPI00025091	P62280	RPS11	40S ribosomal protein S11	18	77	65		75	84		38	24		48	57		5.68347	8.90053		3.8053	7.6564		20056.7	0.627
127		IPI00329389	Q02878	RPL6	60S ribosomal protein L6	33	203	202		38	45		16	10		0	0		8.84177	2.53429		0.870421	0		729682	2.858
128		IPI00438229	Q13263	TRIM28	Isoform 1 of Transcription intermediary factor 1-beta	89	143	126		63	76		50	55		26	34		2.17751	1.57368		1.30337	0.884849		12587.4	0.872
129		IPI00299000	Q9UQ80	PA2G4	Proliferation-associated protein 2G4	44	144	147		86	94		24	27		41	42		4.76473	4.12203		1.28052	2.4759		3.48422e+07	1.229
130		IPI00377261	Q96I24	FUBP3	Isoform 1 of Far upstream element-binding protein 3	62	54	53		64	92		120	120		85	93		1.24334	2.53527		4.27651	3.76822		1485.77	-0.466
131		IPI00418313	Q12906	ILF3	interleukin enhancer binding factor 3 isoform d	96	150	146		67	83		19	18		16	27		2.22136	1.57439		0.425795	0.587902		1.1665e+08	1.665
132		IPI00848161	Q13838	BAT1	Isoform 1 of Spliceosome RNA helicase BAT1	49	131	152		39	59		31	29		32	28		4.16091	2.01521		1.35277	1.60717		1395.67	1.039
133		IPI00419373	P51991	HNRNPA3	Isoform 1 of Heterogeneous nuclear ribonucleoprotein A3	40	125	120		67	70		63	58		52	52		4.4127	3.45106		3.34191	3.41257		242.064	0.505
134		IPI00301936	Q15717	ELAVL1	ELAV-like protein 1	39	98	92		62	78		67	74		63	70		3.50984	3.61705		3.99415	4.47605		4.404	0.188
135		IPI00217975	P20700	LMNB1	Lamin-B1	66	108	112		93	115		26	29		29	44		2.40147	3.17549		0.920637	1.45173		1.36074e+10	1.207
136		IPI00007752	P68371	TUBB2C	Tubulin beta-2C chain	50	748	929		583	849		1618	1886		794	1055		24.1636	28.8579		77.4219	48.5372		211795	-0.472
137		IPI00034015	Q92879	CUGBP1	Isoform 1 of CUG-BP- and ETR-3-like factor 1	52	34	40		59	63		107	105		71	76		1.02524	2.364		4.50404	3.71041		5859.87	-0.612
138		IPI00221325	P49792	RANBP2	E3 SUMO-protein ligase RanBP2	358	110	129		79	97		36	16		14	22		0.480964	0.49536		0.160469	0.131986		1.73477e+09	1.529
139		IPI00219153	P35268	RPL22	60S ribosomal protein L22	15	91	103		83	92		58	50		59	51		9.31769	11.7554		7.95431	9.62519		45565	0.541
140		IPI00014898	Q15149	PLEC1	Isoform 1 of Plectin-1	532	79	106		109	116		27	24		4	6		0.250529	0.42615		0.105908	0.0246715		3.89527e+11	2.084
141		IPI00644712	P12956	XRCC6	ATP-dependent DNA helicase 2 subunit 1	70	105	100		62	79		33	42		13	36		2.10986	2.02961		1.18368	0.918768		733860	1.027
142		IPI00946481	Q9NR56	MBNL1	Putative uncharacterized protein MBNL1	36	29	31		45	54		98	89		70	71		1.20073	2.77092		5.73864	5.14072		113583	-0.685
143		IPI00083708	Q9Y520	PRRC2C	Isoform 7 of Protein BAT2-like 2	317	18	34		95	79		28	14		120	115		0.118179	0.553072		0.146373	0.973008		0.892	0.008
144		IPI00013070	Q9BUJ2	HNRNPUL1	Isoform 1 of Heterogeneous nuclear ribonucleoprotein U-like protein 1	96	33	33		52	60		96	92		80	78		0.495303	1.17554		2.1635	2.1602		151909	-0.671
145		IPI00027834	P14866	HNRNPL	Heterogeneous nuclear ribonucleoprotein L	64	117	105		55	73		32	29		42	44		2.49903	2.01521		1.05298	1.76371		12286	0.833
146		IPI00413324	P18621	RPL17	60S ribosomal protein L17	21	134	105		67	65		24	21		25	32		8.1993	6.33353		2.36735	3.56257		2.77615e+06	1.28
147		IPI00016610	Q15365	PCBP1	Poly(rC)-binding protein 1	37	65	84		96	93		44	44		77	76		2.90123	5.14697		2.62755	5.42747		92.469	0.37
148		IPI00247871	O14776	TCERG1	Isoform 1 of Transcription elongation regulator 1	124	22	21		38	39		48	43		100	91		0.24983	0.625692		0.810755	2.02171		1468.79	-0.815
149		IPI00759560	Q04637	EIF4G1	EIF4G1 protein	172	82	85		68	47		44	39		41	45		0.699497	0.673691		0.533113	0.656263		817.309	0.513
150		IPI00003918	P36578	RPL4	60S ribosomal protein L4	48	142	155		90	97		0	4		13	6		4.45772	3.92547		0.0920637	0.519541		4.25401e+12	2.797
151		IPI00009328	P38919	EIF4A3	Eukaryotic initiation factor 4A-III	47	93	94		53	77		29	31		46	51		2.86643	2.787		1.41034	2.70883		5619.47	0.719
152		IPI00302925	P50990	CCT8	59 kDa protein	59	82	70		97	109		50	50		39	45		1.85605	3.51809		1.87248	1.86868		213779	0.659
153		IPI00646917	O43809	NUDT21	Cleavage and polyadenylation specificity factor subunit 5	26	68	63		46	56		70	81		67	70		3.62991	3.95292		6.41613	6.916		2.119	-0.236
154		IPI00024933	P30050	RPL12	Isoform 1 of 60S ribosomal protein L12	18	104	113		68	68		44	42		48	57		8.68531	7.61303		5.27832	7.6564		4409.64	0.623
155		IPI00165230	Q96EP5	DAZAP1	Isoform 1 of DAZ-associated protein 1	43	44	50		37	48		112	113		62	64		1.57492	1.99178		5.78075	3.846		2452.24	-0.645
156		IPI00889541	Q92841	DDX17	Isoform 4 of Probable ATP-dependent RNA helicase DDX17	80	175	153		142	156		152	160		144	194		2.95381	3.75334		4.30858	5.54542		0.481	-0.033
157		IPI00643041	P62826	RAN	GTP-binding nuclear protein Ran	24	100	106		51	51		47	55		50	50		6.18378	4.28233		4.69525	5.46886		6.976	0.385
158		IPI00026089	O75533	SF3B1	Splicing factor 3B subunit 1	146	170	160		58	50		25	21		11	11		1.62839	0.745353		0.348077	0.197778		1.12352e+06	1.721
159		IPI00026271	P62263	RPS14	40S ribosomal protein S14	16	79	82		58	69		48	48		61	68		7.24943	7.99788		6.62859	10.5822		6.052	0.27
160		IPI00247583	P46778	RPL21	60S ribosomal protein L21	19	107	112		56	67		19	21		24	36		8.30402	6.52293		2.32582	4.14482		406632	1.127
161		IPI00008557	Q9NZI8	IGF2BP1	Insulin-like growth factor 2 mRNA-binding protein 1	63	91	90		61	77		42	56		32	47		2.06984	2.20714		1.71852	1.64587		14010.6	0.593
162		IPI00027270	P61254	RPL26	60S ribosomal protein L26	17	90	82		62	57		31	24		20	18		7.28916	7.05325		3.57424	2.93388		5.73926e+06	1.065
163		IPI00297211	O60264	SMARCA5	SWI/SNF-related matrix-associated actin-dependent regulator of chromatin subfamily A member 5	122	132	110		58	56		22	20		24	19		1.42907	0.941535		0.380329	0.462611		1.37503e+06	1.373
164		IPI00555744	P50914	RPL14	Ribosomal protein L14 variant	24	122	164		42	59		13	14		19	21		8.58525	4.24035		1.24286	2.18754		408053	1.619
165		IPI00007188	P05141	SLC25A5	ADP/ATP translocase 2	33	88	83		33	40		80	79		48	50		3.73319	2.22895		5.32296	3.8978		2.188	-0.117
166		IPI00013415	P62081	RPS7	40S ribosomal protein S7	22	95	118		31	31		29	33		28	35		6.97517	2.83962		3.11343	3.7586		16.652	0.611
167		IPI00003881	P52597	HNRNPF	Heterogeneous nuclear ribonucleoprotein F	46	125	150		78	89		128	134		68	75		4.30698	3.65805		6.29236	4.08024		1.703	0.094
168		IPI00028888	Q14103	HNRNPD	Isoform 1 of Heterogeneous nuclear ribonucleoprotein D0	38	96	110		47	42		53	51		40	47		3.90554	2.35992		3.02357	3.00499		11.063	0.375
169		IPI00009342	P46940	IQGAP1	Ras GTPase-activating-like protein IQGAP1	189	111	124		69	63		26	22		18	18		0.895786	0.703726		0.280575	0.250005		1.82843e+07	1.423
170		IPI00550821	Q8N684	CPSF7	Isoform 1 of Cleavage and polyadenylation specificity factor subunit 7	52	43	42		52	53		82	77		69	61		1.17764	2.03459		3.37803	3.28131		1284.38	-0.406
171		IPI00018350	P33992	MCM5	DNA replication licensing factor MCM5	82	74	74		57	56		51	56		39	37		1.30031	1.38853		1.44158	1.21649		92.715	0.358
172		IPI00554788	P05783	KRT18	Keratin, type I cytoskeletal 18	48	77	84		88	96		80	79		64	73		2.41648	3.8625		3.65953	3.74617		6.023	0.161
173		IPI00300127	Q9H0A0	NAT10	N-acetyltransferase 10	116	163	156		45	31		15	17		19	18		1.98121	0.660157		0.304763	0.41865		10789.4	1.462
174		IPI00021840	P62753	RPS6	40S ribosomal protein S6	29	111	118		66	76		6	14		20	31		5.68899	4.9338		0.761907	2.30823		2.45214e+08	1.634
175		IPI00003269	Q562R1	ACTBL2	Beta-actin-like protein 2	42	573	588		157	358		799	904		245	387		19.915	12.3552		44.7956	19.7504		3.603	-0.305
176		IPI00171127	Q5T6F2	UBAP2	Ubiquitin-associated protein 2	117	21	25		65	53		74	81		87	80		0.28325	1.01622		1.46358	1.87343		14469.1	-0.754
177		IPI00746004	Q71UM5	RPS27L	40S ribosomal protein S27-like	9	67	72		85	99		13	19		74	85		11.1268	20.6		3.92805	23.1879		2988.97	0.652
178		IPI00216184	Q13492	PICALM	Isoform 2 of Phosphatidylinositol-binding clathrin assembly protein	69	41	41		51	84		54	70		52	75		0.856175	1.97141		1.98537	2.41581		1.118	-0.174
179		IPI00013917	P25398	RPS12	40S ribosomal protein S12	15	75	93		84	87		0	16		43	51		8.06893	11.4867		1.17842	8.22516		2740.95	1.604
180		IPI00031691	P32969	RPL9	60S ribosomal protein L9	22	102	96		63	63		12	15		26	31		6.48396	5.77084		1.35585	3.40063		1.19766e+07	1.301
181		IPI00795318	P33991	MCM4	DNA replication licensing factor MCM4	93	67	59		33	34		92	90		18	18		0.97608	0.725911		2.16201	0.508074		0.924	0.092
182		IPI00793696	P83731	RPL24	19 kDa protein	19	111	120		74	70		13	15		31	25		8.75904	7.6366		1.62807	3.8685		9.05758e+07	1.438
183		IPI00012772	P62917	RPL8	60S ribosomal protein L8	28	90	79		60	70		22	16		27	35		4.34837	4.67818		1.49932	2.90631		2.64091e+07	1.109
184		IPI00456969	Q14204	DYNC1H1	Cytoplasmic dynein 1 heavy chain 1	532	41	51		116	118		25	17		15	24		0.124587	0.443196		0.0872183	0.096219		62327	1.303
185		IPI00029731	P18077	RPL35A	60S ribosomal protein L35a	13	70	64		38	39		15	14		29	34		7.42608	5.96814		2.46448	6.3607		3071.96	0.804
186		IPI00026202	Q02543	RPL18A	60S ribosomal protein L18a	21	81	71		46	43		31	36		40	45		5.21462	4.27034		3.52473	5.3126		37.339	0.459
187		IPI00402183	O60506	SYNCRIP	Isoform 3 of Heterogeneous nuclear ribonucleoprotein Q	63	128	126		57	67		12	22		17	20		2.90463	1.98323		0.596222	0.770848		1.1922e+07	1.624
188		IPI00300725	P02538	KRT6A	Keratin, type II cytoskeletal 6A	60	55	55		230	218		189	184		164	180		1.32081	7.52347		6.86795	7.52515		263.769	-0.455
189		IPI00217661	Q8IY67	RAVER1	RAVER1	80	18	26		44	49		77	72		60	63		0.396242	1.17134		2.05762	2.01801		7736.91	-0.705
190		IPI00182533	P46779	RPL28	60S ribosomal protein L28	16	110	97		23	30		21	21		21	20		9.3207	3.3377		2.90001	3.36335		167.409	0.938
191		IPI00003377	Q16629	SFRS7	Isoform 1 of Splicing factor, arginine/serine-rich 7	27	155	152		46	50		37	34		15	24		8.19167	3.5826		2.90512	1.89587		9940.21	1.144
192		IPI00019733	P78406	RAE1	mRNA export factor	41	44	39		43	49		43	49		70	60		1.45845	2.26097		2.47898	4.16167		5.283	-0.22
193		IPI00028275	Q14008	CKAP5	Isoform 1 of Cytoskeleton-associated protein 5	226	108	105		62	67		19	24		14	14		0.678999	0.575139		0.210199	0.162614		5.49788e+07	1.541
194		IPI00017963	P62316	SNRPD2	Small nuclear ribonucleoprotein Sm D2	14	89	111		59	39		37	31		40	31		10.292	7.05325		5.366	6.65638		3387.67	0.725
195		IPI00554777	P08243	ASNS	Asparagine synthetase [glutamine-hydrolyzing]	64	27	24		37	41		79	71		57	62		0.574101	1.22802		2.58929	2.44048		147573	-0.737
196		IPI00021428	P68133	ACTA1	Actin, alpha skeletal muscle	42	1127	1038		458	681		1708	1781		708	892		37.137	27.3254		91.7744	50.001		402.847	-0.396
197		IPI00003519	Q15029	EFTUD2	116 kDa U5 small nuclear ribonucleoprotein component	109	122	120		61	73		18	18		21	36		1.59951	1.23871		0.364876	0.686367		3.95446e+06	1.377
198		IPI00845339	P08107	HSPA1A	Heat shock 70 kDa protein 1	70	118	113		109	128		57	70		41	61		2.37745	3.41147		2.00436	1.91254		78.087	3.156
199		IPI00024279	Q9H583	HEATR1	HEAT repeat-containing protein 1	242	141	143		30	21		22	16		9	10		0.845475	0.212347		0.173475	0.10305		682.211	1.403
200		IPI00396435	O43143	DHX15	Putative pre-mRNA-splicing factor ATP-dependent RNA helicase DHX15	91	90	89		52	62		24	30		33	32		1.41713	1.26228		0.655575	0.937518		119448	0.867
201		IPI00008433	P46782	RPS5	40S ribosomal protein S5	23	70	62		39	45		22	29		52	53		4.1347	3.67996		2.4497	5.99196		10.006	0.344
202		IPI00291939	Q14683	SMC1A	Structural maintenance of chromosomes protein 1A	143	97	103		39	46		22	21		15	17		1.00761	0.598927		0.332202	0.293712		89080.1	1.255
203		IPI00643152	P34931	HSPA1L	Heat shock 70 kDa protein 1L	78	0	76		71	89		33	0		0	0		0.701968	2.06689		0.467401	0		477816	3.083
204		IPI00410714	P69905	HBA1	Hemoglobin subunit alpha	15	42	35		43	50		40	48		60	65		3.69826	6.24717		6.48129	10.9377		3.424	-0.236
205		IPI00021266	P62750	RPL23A	60S ribosomal protein L23a	18	106	101		44	53		18	24		10	16		8.28506	5.42988		2.57778	1.89587		983108	1.455
206		IPI00215790	P63173	RPL38	60S ribosomal protein L38	8	71	92		66	74		10	13		50	47		14.679	17.6331		3.1762	15.9144		829355	0.926
207		IPI00219365	P26038	MSN	Moesin	68	56	48		95	101		11	8		17	45		1.10185	2.90428		0.308684	1.19671		418333	1.39
208		IPI00030783	P42229	STAT5A	Signal transducer and activator of transcription 5A	91	59	50		25	32		76	83		16	22		0.862945	0.631139		1.9303	0.548088		0.503	0.023
209		IPI00022462	P02786	TFRC	Transferrin receptor protein 1	85	90	90		19	21		106	95		2	2		1.52564	0.474168		2.61244	0.0617659		34.548	1.185
210		IPI00012795	Q13347	EIF3I	Eukaryotic translation initiation factor 3 subunit I	37	63	55		29	31		88	81		29	34		2.29762	1.63396		5.04609	2.23484		0.858	-0.225
211		IPI00018522	Q99873	PRMT1	HMT1 hnRNP methyltransferase-like 2 isoform 1	42	68	60		31	36		89	80		30	34		2.19563	1.60737		4.44536	2.00004		0.968	-0.108
212		IPI00332371	P17858	PFKL	Isoform 1 of 6-phosphofructokinase, liver type	85	24	22		32	42		66	73		57	70		0.389885	0.877211		1.80662	1.96107		321312	-0.791
213		IPI00012345	Q13247	SFRS6	Isoform SRP55-1 of Splicing factor, arginine/serine-rich 6	40	103	90		37	36		15	28		22	16		3.47612	1.83888		1.18762	1.2469		5875.06	1.097
214		IPI00291755	Q8TEM1	NUP210	Isoform 1 of Nuclear pore membrane glycoprotein 210	205	111	97		46	54		18	17		15	20		0.730983	0.491516		0.188618	0.22409		912611	1.412
215		IPI00012750	P62851	RPS25	40S ribosomal protein S25	14	68	64		47	46		18	13		22	32		6.79272	6.69339		2.44627	5.0626		379697	0.984
216		IPI00383581	Q14697	GANAB	Neutral alpha-glucosidase AB	113	31	23		5	3		143	133		12	14		0.344281	0.071335		2.69836	0.301997		26.031	-1.128
217		IPI00010700	P48634	BAT2	Isoform 1 of Large proline-rich protein BAT2	229	11	8		50	38		51	43		63	73		0.0597745	0.387203		0.453484	0.779491		2534.09	-0.997
218		IPI00295857	P53621	COPA	Isoform 1 of Coatomer subunit alpha	138	83	95		56	61		19	25		15	15		0.929264	0.854276		0.352244	0.285332		2.8245e+07	1.363
219		IPI00306043	Q9Y5A9	YTHDF2	Isoform 1 of YTH domain family protein 2	62	29	33		24	42		56	52		43	62		0.72044	1.07261		1.92443	2.22283		956.198	-0.496
220		IPI00012340	Q13242	SFRS9	Splicing factor, arginine/serine-rich 9	26	68	60		34	35		67	62		23	26		3.54678	2.67404		5.48133	2.47361		1.449	0.146
221		IPI00218693	P07741	APRT	Adenine phosphoribosyltransferase	20	49	60		21	29		73	88		32	53		3.9264	2.51902		8.89336	5.57823		7.584	-0.445
222		IPI00301263	P27708	CAD	CAD protein	243	54	57		51	58		47	41		16	22		0.32909	0.451972		0.400079	0.205251		441.433	0.615
223		IPI00015952	P78344	EIF4G2	Eukaryotic translation initiation factor 4gamma 2	110	37	25		43	52		33	27		59	77		0.406066	0.870206		0.602599	1.62276		1.086	-0.175
224		IPI00304612	P40429	RPL13A	60S ribosomal protein L13a	24	94	71		40	36		5	0		8	8		4.95303	3.19076		0.230159	0.875017		6.32449e+06	2.416
225		IPI00005198	Q12905	ILF2	Interleukin enhancer-binding factor 2	43	135	112		44	53		13	11		17	20		4.13834	2.27297		0.616613	1.12938		1.80728e+06	1.638
226		IPI00022774	P55072	VCP	Transitional endoplasmic reticulum ATPase	89	84	71		55	64		14	17		21	33		1.2547	1.34725		0.384806	0.796364		2.03139e+07	1.172
227		IPI00013808	O43707	ACTN4	Alpha-actinin-4	105	43	41		89	96		18	12		32	29		0.576352	1.77531		0.315647	0.762515		5108.84	1.048
228		IPI00221089	P62277	RPS13	40S ribosomal protein S13	17	80	80		51	55		25	28		20	30		6.78061	6.28273		3.44427	3.86037		1.14996e+06	0.914
229		IPI00220301	P30041	PRDX6	Peroxiredoxin-6	25	129	120		23	31		17	19		12	11		7.17559	2.17643		1.59086	1.20752		1072.14	1.356
230		IPI00297779	P78371	CCT2	T-complex protein 1 subunit beta	57	60	68		72	74		17	19		28	24		1.61783	2.58089		0.697746	1.19739		1.78189e+08	1.135
231		IPI00216951	P14868	DARS	Aspartyl-tRNA synthetase, cytoplasmic	57	49	47		62	64		48	50		22	19		1.21337	2.22734		1.89942	0.944097		204.9	0.519
232		IPI00784233	Q6Y7W6	GIGYF2	Isoform 1 of PERQ amino acid-rich with GYF domain-containing protein 2	150	19	22		39	48		56	58		61	65		0.19692	0.584412		0.839621	1.10252		1643.55	-0.633
233		IPI00410693	Q8NC51	SERBP1	Isoform 1 of Plasminogen activator inhibitor 1 RNA-binding protein	45	58	99		53	53		11	29		15	38		2.51354	2.37348		0.982013	1.54586		33931.1	1.034
234		IPI00641706	Q9BUF5	TUBB6	46 kDa protein	46	342	434		257	319		648	712		351	445		12.1535	12.617		32.6626	22.7124		1120.78	-0.44
235		IPI00256684	O95782	AP2A1	Isoform B of AP-2 complex subunit alpha-1	105	25	30		129	117		15	15		7	9		0.377374	2.36068		0.315647	0.200004		9060.64	1.597
236		IPI00026302	P62899	RPL31	60S ribosomal protein L31	14	57	61		49	51		24	17		22	23		6.07228	7.1972		3.23538	4.21883		1.31988e+06	0.885
237		IPI00012493	P60866	RPS20	40S ribosomal protein S20	13	47	55		31	42		33	28		37	36		5.65269	5.6581		5.1839	7.37034		4.652	0.268
238		IPI00384456	P52701	MSH6	Isoform GTBP-N of DNA mismatch repair protein Msh6	153	92	84		22	18		37	41		14	8		0.828742	0.263427		0.563213	0.188729		10.203	0.649
239		IPI00221093	P08708	RPS17	40S ribosomal protein S17	16	58	60		47	51		23	24		43	33		5.31325	6.1716		3.24525	6.2345		3830.15	0.561
240		IPI00219155	P61353	RPL27	60S ribosomal protein L27	16	57	48		43	49		18	22		18	19		4.72789	5.79374		2.76191	3.03522		2.32988e+06	0.884
241		IPI00550689	Q9Y3I0	C22orf28	UPF0027 protein C22orf28	55	54	47		26	41		28	35		36	32		1.32299	1.22745		1.26546	1.62276		3.421	0.252
242		IPI00016832	P25786	PSMA1	Isoform Short of Proteasome subunit alpha type-1	30	49	47		33	43		49	43		39	39		2.30541	2.55261		3.38795	3.41257		0.8	0.017
243		IPI00644127	P41252	IARS	Isoleucyl-tRNA synthetase, cytoplasmic	145	62	62		58	62		23	16		17	14		0.616101	0.833882		0.297144	0.280609		2.29268e+08	1.279
244		IPI00644708	Q01085	TIAL1	TIA-1 related protein isoform 2	43	30	37		21	32		50	60		47	51		1.12255	1.24193		2.82614	2.99134		2086.7	-0.52
245		IPI00954006	Q9NTZ6	RBM12	Putative uncharacterized protein DKFZp667H197 (Fragment)	100	15	16		21	15		80	83		31	34		0.223337	0.362739		1.80077	0.853142		4958.55	-1.16
246		IPI00031517	Q14566	MCM6	DNA replication licensing factor MCM6	93	56	56		36	38		58	43		20	24		0.867627	0.801752		1.1998	0.62098		3.591	0.301
247		IPI00026970	Q9Y5B9	SUPT16H	FACT complex subunit SPT16	120	110	118		17	18		7	0		2	7		1.36884	0.293886		0.0644446	0.0984394		7757.4	2.435
248		IPI00306369	Q08J23	NSUN2	tRNA (cytosine-5-)-methyltransferase NSUN2	86	60	60		29	33		53	53		14	12		1.00527	0.726415		1.36169	0.39681		4.61	0.447
249		IPI00012442	Q13283	G3BP1	Ras GTPase-activating protein-binding protein 1	52	59	57		36	43		28	32		30	38		1.60714	1.53079		1.27473	1.71638		73.586	0.421
250		IPI00305282	Q92878	RAD50	Isoform 1 of DNA repair protein RAD50	154	88	94		21	30		23	26		3	4		0.851429	0.333688		0.351516	0.0596602		2033.31	1.426
251		IPI00012066	Q15366	PCBP2	poly(rC) binding protein 2 isoform b	38	97	106		88	89		64	62		87	85		3.84867	4.69333		3.66317	5.9409		19.954	0.237
252		IPI00219018	P04406	GAPDH	Glyceraldehyde-3-phosphate dehydrogenase	36	39	33		43	51		27	28		38	40		1.44088	2.63097		1.68784	2.84381		1.743	0.218
253		IPI00290566	P17987	TCP1	T-complex protein 1 subunit alpha	60	49	54		58	63		22	24		33	31		1.23676	2.03201		0.846986	1.40003		85058.2	0.713
254		IPI00479306	P28074	PSMB5	Proteasome subunit beta type-5	28	45	36		37	39		48	49		41	47		2.08413	2.73493		3.82722	4.12508		1.461	-0.156
255		IPI00337385	O75400	PRPF40A	Isoform 1 of Pre-mRNA-processing factor 40 homolog A	109	36	40		22	26		40	25		19	19		0.502325	0.443717		0.658805	0.457578		1.325	0.179
256		IPI00216044	Q9UKM9	RALY	Isoform 1 of RNA-binding protein Raly	30	74	67		27	27		47	55		22	16		3.38607	1.81369		3.7562	1.66253		1.982	0.304
257		IPI00295992	Q9NVI7	ATAD3A	Isoform 2 of ATPase family AAA domain-containing protein 3A	66	91	77		27	55		17	17		10	15		1.83385	1.25188		0.569121	0.497169		109195	1.386
258		IPI00382804	Q14222	EEF1A1	EEF1A protein (Fragment)	24	0	0		0	0		0	0		0	156		0	0		0	8.53142		1.982	-1.804
259		IPI00017303	P43246	MSH2	DNA mismatch repair protein Msh2	105	68	66		23	22		47	48		14	16		0.919419	0.431832		0.999549	0.375007		1.18	0.344
260		IPI00219097	P26583	HMGB2	High mobility group protein B2	24	59	54		51	39		17	12		29	34		3.39207	3.77853		1.33492	3.44538		12414.8	0.754
261		IPI00293655	Q92499	DDX1	ATP-dependent RNA helicase DDX1	82	43	45		42	54		31	29		38	39		0.773155	1.17964		0.808365	1.23249		10.834	0.287
262		IPI00297579	Q13185	CBX3	Chromobox protein homolog 3	21	91	103		34	40		19	28		17	26		6.6555	3.55062		2.47257	2.68755		3023.56	1.013
263		IPI00009867	P13647	KRT5	Keratin, type II cytoskeletal 5	62	49	48		179	168		173	170		155	147		1.12714	5.63935		6.11184	6.39327		1041.73	-0.531
264		IPI00184330	P49736	MCM2	DNA replication licensing factor MCM2	102	67	68		41	35		29	33		16	21		0.953524	0.750766		0.671524	0.476112		1226.67	0.743
265		IPI00456758	P46776	RPL27A	60S ribosomal protein L27a	17	85	80		37	34		12	12		26	39		6.99251	4.20824		1.55967	5.01848		920.97	0.953
266		IPI00290770	P49368	CCT3	chaperonin containing TCP1, subunit 3 isoform b	60	47	56		67	69		12	15		20	20		1.23676	2.28391		0.497144	0.875017		3.38886e+07	1.267
267		IPI00216237	Q9Y3U8	RPL36	60S ribosomal protein L36	12	80	79		41	47		6	6		23	27		9.54583	7.38912		1.10476	5.46886		393966	1.421
268		IPI00152785	P23527	HIST1H2BO	Histone H2B type 1-O	14	575	1261		300	456		144	133		247	301		94.4806	54.4108		21.8586	51.376		1.04137e+06	1.007
269		IPI00396370	P55884	EIF3B	Isoform 1 of Eukaryotic translation initiation factor 3 subunit B	92	68	63		62	47		12	14		19	19		1.02584	1.1938		0.312216	0.54213		1.07177e+08	1.308
270		IPI00456359	Q8WWM7	ATXN2L	Isoform 1 of Ataxin-2-like protein	113	15	30		35	27		33	39		41	48		0.286901	0.552847		0.703921	1.03376		35.068	-0.41
271		IPI00290204	P08621	SNRNP70	Isoform 1 of U1 small nuclear ribonucleoprotein 70 kDa	52	59	59		37	33		9	6		13	8		1.63485	1.35639		0.318682	0.530058		6.5869e+06	1.568
272		IPI00017448	P63220	RPS21	40S ribosomal protein S21	9	35	36		67	77		9	20		27	44		5.68347	16.1217		3.5598	10.3544		219.221	0.768
273		IPI00011913	Q13151	HNRNPA0	Heterogeneous nuclear ribonucleoprotein A0	31	58	60		38	37		63	62		32	32		2.74232	2.43776		4.4547	2.70973		0.64	0.032
274		IPI00021263	P63104	YWHAZ	14-3-3 protein zeta/delta	28	46	45		50	57		25	25		25	24		2.34143	3.8505		1.97279	2.29692		57073.5	0.698
275		IPI00783781	Q92621	NUP205	Nuclear pore complex protein Nup205	228	75	64		39	42		20	15		19	17		0.439216	0.357966		0.169591	0.207241		144580	1.12
276		IPI00059366	O75367	H2AFY	Isoform 3 of Core histone macro-H2A.1	39	116	97		23	27		4	8		16	17		3.93471	1.2918		0.339928	1.1106		3784.25	1.519
277		IPI00470528	P61313	RPL15	60S ribosomal protein L15	24	89	74		27	38		6	12		21	14		4.89299	2.72894		0.828574	1.9141		36906.1	1.393
278		IPI00027626	P40227	CCT6A	T-complex protein 1 subunit zeta	58	46	43		43	46		23	21		23	35		1.1055	1.54616		0.838097	1.31253		1286.65	0.538
279		IPI00246058	Q8WUM4	PDCD6IP	Programmed cell death 6-interacting protein	96	13	24		43	50		38	37		29	40		0.27767	0.97612		0.863098	0.943378		1.302	-0.157
280		IPI00001639	Q14974	KPNB1	Importin subunit beta-1	97	62	49		39	65		19	18		23	26		0.824421	1.08032		0.421405	0.663028		206449	0.931
281		IPI00029750	P62847	RPS24	Isoform 1 of 40S ribosomal protein S24	15	104	122		26	30		9	9		8	15		10.8546	3.76173		1.32572	2.01254		32261.6	1.7
282		IPI00550451	P62136	PPP1CA	Serine/threonine-protein phosphatase PP1-alpha catalytic subunit	38	46	48		25	38		44	40		36	42		1.78214	1.67051		2.44211	2.69413		0.583	-0.043
283		IPI00376005	P63241	EIF5A	Isoform 2 of Eukaryotic translation initiation factor 5A-1	20	58	61		29	35		16	19		22	27		4.28662	3.22434		1.93334	3.21569		530.901	0.773
284		IPI00221222	P53999	SUB1	Activated RNA polymerase II transcriptional coactivator p15	14	62	72		41	45		8	10		16	21		6.89564	6.18959		1.42041	3.46882		4.90972e+06	1.465
285		IPI00182757	Q8N163	KIAA1967	Isoform 1 of Protein KIAA1967	103	68	68		39	37		28	36		22	22		0.951261	0.743477		0.686456	0.56069		582.475	0.644
286		IPI00302927	P50991	CCT4	T-complex protein 1 subunit delta	58	38	41		63	59		12	17		38	39		0.981289	2.11945		0.552382	1.74249		245.159	0.651
287		IPI00018465	Q99832	CCT7	T-complex protein 1 subunit eta	59	48	40		56	59		10	13		36	35		1.07456	1.96398		0.430671	1.57948		5128.28	0.844
288		IPI00008240	P56192	MARS	Methionyl-tRNA synthetase, cytoplasmic	101	45	40		41	37		46	49		18	26		0.606311	0.778152		1.03914	0.571793		1.174	0.194
289		IPI00054042	P78347	GTF2I	Isoform 1 of General transcription factor II-I	112	91	78		27	22		17	16		12	8		1.08709	0.440828		0.325511	0.23438		1778.78	1.251
290		IPI00298961	O14980	XPO1	Exportin-1	123	81	70		38	41		9	17		9	17		0.884443	0.647162		0.233528	0.277444		620635	1.463
291		IPI00009790	Q01813	PFKP	6-phosphofructokinase type C	86	16	19		28	44		80	87		53	60		0.293202	0.843578		2.1453	1.7246		179491	-0.946
292		IPI00334587	Q99729	HNRNPAB	Isoform 2 of Heterogeneous nuclear ribonucleoprotein A/B	36	60	65		31	32		25	38		31	29		2.50153	1.76331		1.93334	2.18754		8.7	0.404
293		IPI00031812	P67809	YBX1	Nuclease-sensitive element-binding protein 1	36	53	78		31	46		26	33		28	29		2.6216	2.15516		1.81059	2.07817		79.969	0.554
294		IPI00290435	Q99661	KIF2C	Isoform 1 of Kinesin-like protein KIF2C	81	53	57		35	38		22	22		25	20		0.978376	0.908091		0.600119	0.729181		11388.8	0.714
295		IPI00010720	P48643	CCT5	T-complex protein 1 subunit epsilon	60	49	44		53	66		14	12		14	22		1.11668	1.99842		0.478731	0.787515		1.6169e+07	1.22
296		IPI00012069	P15559	NQO1	NAD(P)H dehydrogenase [quinone] 1	31	18	23		20	20		62	54		36	47		0.95284	1.30014		4.13396	3.51418		188616	-0.866
297		IPI00026952	Q9Y446	PKP3	Plakophilin-3	87	4	9		30	41		16	12		66	76		0.107652	0.8223		0.355557	2.14228		2.087	-0.644
298		IPI00256861	Q9UPN3	MACF1	Isoform 2 of Microtubule-actin cross-linking factor 1, isoforms 1/2/3/5	620	47	42		65	67		4	3		3	10		0.103418	0.214523		0.0124732	0.0275207		9.1185e+09	2.364
299		IPI00029048	Q14166	TTLL12	Tubulin--tyrosine ligase-like protein 12	74	34	30		16	14		67	63		7	12		0.623084	0.40849		1.9408	0.337		0.631	-0.122
300		IPI00293434	P37108	SRP14	Signal recognition particle 14 kDa protein	15	50	64		29	37		19	18		24	28		5.47535	4.43347		2.72509	4.55009		707.471	0.692
301		IPI00456631	O60341	KDM1	Isoform 1 of Lysine-specific histone demethylase 1	93	24	39		28	30		27	23		40	48		0.48804	0.6284		0.59396	1.24196		0.724	-0.119
302		IPI00413611	P11387	TOP1	DNA topoisomerase 1	91	87	70		24	30		5	0		8	12		1.24296	0.597921		0.0607014	0.288467		35894.9	2.05
303		IPI00021700	P12004	PCNA	Proliferating cell nuclear antigen	29	62	62		29	35		9	8		18	24		3.0805	2.22369		0.647621	1.9009		18278	1.15
304		IPI00005614	Q01082	SPTBN1	Isoform Long of Spectrin beta chain, brain 1	275	26	28		80	96		6	13		6	6		0.141468	0.644869		0.0763292	0.0572738		147022	1.864
305		IPI00022977	P12277	CKB	Creatine kinase B-type	43	35	33		0	3		108	103		3	0		1.1393	0.0702982		5.42106	0.0915715		0.293	-0.057
306		IPI00004968	Q9UMS4	PRPF19	Pre-mRNA-processing factor 19	55	53	53		41	54		17	17		19	23		1.38849	1.74041		0.682946	1.00229		1.27273e+06	0.972
307		IPI00011569	Q13085	ACACA	Isoform 1 of Acetyl-CoA carboxylase 1	266	61	57		36	44		22	13		3	8		0.319594	0.30304		0.145364	0.0542774		5.96804e+06	1.491
308		IPI00386120	Q15637	SF1	Isoform 6 of Splicing factor 1	62	20	13		19	26		47	42		38	52		0.38346	0.731328		1.58587	1.90528		110747	-0.842
309		IPI00395998	P62910	RPL32	60S ribosomal protein L32	16	78	71		32	36		4	4		14	21		6.7091	4.28233		0.552382	2.87115		278458	1.6
310		IPI00027252	Q99623	PHB2	Prohibitin-2	33	30	29		47	46		24	24		27	34		1.28806	2.83962		1.60693	2.42618		8.296	0.343
311		IPI00219616	P60891	PRPS1	Ribose-phosphate pyrophosphokinase 1	35	37	35		27	32		43	38		27	34		1.48205	1.69854		2.55674	2.28754		0.915	-0.08
312		IPI00005978	Q01130	SFRS2	Splicing factor, arginine/serine-rich 2	25	59	72		25	26		0	0		12	16		3.77511	2.05552		0	1.47003		497.214	2.195
313		IPI00012535	P31689	DNAJA1	DnaJ homolog subfamily A member 1	45	37	31		29	42		26	24		33	38		1.08867	1.58978		1.22752	2.07087		0.677	0.131
314		IPI00382470	P07900	HSP90AA1	Isoform 2 of Heat shock protein HSP 90-alpha	98	260	279		254	321		194	248		146	144		3.96242	5.91198		4.98271	3.884		19529.3	0.393
315		IPI00017726	Q99714	HSD17B10	Isoform 1 of 3-hydroxyacyl-CoA dehydrogenase type-2	27	52	60		35	35		32	33		18	23		2.98849	2.61232		2.65962	1.99309		141.465	0.554
316		IPI00337397	P52948	NUP98	Isoform 5 of Nuclear pore complex protein Nup98-Nup96	196	23	26		29	25		42	41		38	36		0.18011	0.277606		0.467834	0.495545		70.184	-0.408
317		IPI00400922	Q14690	PDCD11	Protein RRP5 homolog	209	92	93		14	9		5	5		12	11		0.63771	0.110885		0.0528596	0.144441		109.066	1.33
318		IPI00025039	P22087	FBL	rRNA 2'-O-methyltransferase fibrillarin	34	56	60		22	23		13	17		12	18		2.45797	1.3336		0.974793	1.15811		346.555	0.923
319		IPI00788907	Q96HS1	PGAM5	Isoform 1 of Serine/threonine-protein phosphatase PGAM5, mitochondrial	32	45	40		29	30		14	14		18	21		1.91367	1.85778		0.966669	1.59964		6166.23	0.791
320		IPI00013774	Q13547	HDAC1	Histone deacetylase 1	55	37	29		24	31		28	36		18	24		0.864528	1.00761		1.28554	1.00229		0.949	0.118
321		IPI00784156	P63010	AP2B1	Isoform 1 of AP-2 complex subunit beta	105	24	18		74	95		10	8		2	4		0.288176	1.62177		0.189388	0.0750015		37768.7	1.916
322		IPI00017964	P62318	SNRPD3	Small nuclear ribonucleoprotein Sm D3	14	51	54		39	38		11	16		21	25		5.4033	5.54184		2.13062	4.31258		121960	0.971
323		IPI00029822	P51532	SMARCA4	SWI/SNF-related matrix-associated actin-dependent regulator of chromatin a4 isoform D	188	64	62		33	23		9	13		13	13		0.482848	0.300138		0.129281	0.181519		19777.1	1.293
324		IPI00219420	Q9UQE7	SMC3	Structural maintenance of chromosomes protein 3	142	88	84		14	16		21	18		10	6		0.872646	0.212875		0.303421	0.14789		40.212	1.017
325		IPI00013871	P23921	RRM1	Ribonucleoside-diphosphate reductase large subunit	90	33	30		13	22		51	58		13	21		0.504308	0.391847		1.33799	0.495843		1.318	-0.282
326		IPI00000897	P42694	HELZ	HELZ protein	219	0	6		16	23		43	43		47	58		0.0197381	0.179437		0.433835	0.629293		98724.7	-1.556
327		IPI00031820	Q9Y285	FARSA	Phenylalanyl-tRNA synthetase alpha chain	58	44	56		19	20		26	27		34	31		1.24214	0.677529		1.00953	1.47093		0.752	0.102
328		IPI00550363	P37802	TAGLN2	Transgelin-2	22	48	39		34	35		35	31		30	34		2.84901	3.16022		3.31429	3.81826		2.282	0.182
329		IPI00016801	P00367	GLUD1	Glutamate dehydrogenase 1, mitochondrial	61	77	71		46	51		6	8		0	5		1.74795	1.60226		0.253553	0.107584		1.95447e+09	2.575
330		IPI00178352	Q14315	FLNC	Isoform 1 of Filamin-C	291	54	61		77	89		15	12		11	20		0.28471	0.574786		0.102504	0.139822		1.71475e+08	1.585
331		IPI00302850	P62314	SNRPD1	Small nuclear ribonucleoprotein Sm D1	13	52	73		30	31		24	22		20	19		6.92731	4.728		3.90917	3.93758		453.208	0.737
332		IPI00025273	P22102	GART	Isoform Long of Trifunctional purine biosynthetic protein adenosine-3	108	39	41		34	33		25	29		12	6		0.53366	0.62509		0.552382	0.218754		1097.8	0.77
333		IPI00216230	P42166	TMPO	Lamina-associated polypeptide 2, isoform alpha	75	57	63		42	43		8	9		17	21		1.1527	1.14196		0.250413	0.665013		9.10189e+06	1.334
334		IPI00419258	P09429	HMGB1	High mobility group protein B1	25	82	68		57	63		11	10		24	40		4.32264	4.83652		0.928002	3.36007		1.24816e+07	1.164
335		IPI00012074	O43390	HNRNPR	Isoform 1 of Heterogeneous nuclear ribonucleoprotein R	71	133	136		62	82		9	18		13	20		2.72956	2.0436		0.420122	0.610047		3.32887e+08	1.937
336		IPI00411559	Q9NTJ3	SMC4	Isoform 1 of Structural maintenance of chromosomes protein 4	147	68	72		24	21		15	12		3	0		0.686134	0.308451		0.202916	0.0267862		857.297	1.959
337		IPI00829652	Q9UPN6	SCAF8	Putative RNA-binding protein 16	141	18	16		21	23		53	39		28	32		0.173723	0.314431		0.720839	0.558521		804.577	-0.652
338		IPI00465044	Q9P258	RCC2	Protein RCC2	56	42	47		37	42		3	3		21	18		1.14499	1.42145		0.118368	0.91408		2.11011e+06	1.451
339		IPI00221106	Q13435	SF3B2	splicing factor 3B subunit 2	100	64	59		18	15		22	19		6	6		0.886142	0.33251		0.452954	0.157503		70.874	0.976
340		IPI00030320	P26196	DDX6	Probable ATP-dependent RNA helicase DDX6	54	46	49		30	36		12	10		24	28		1.26744	1.23152		0.450089	1.26391		2357.19	0.819
341		IPI00009104	Q9Y230	RUVBL2	RuvB-like 2	51	53	55		49	43		27	22		15	11		1.52564	1.81764		1.06144	0.669131		286182	0.953
342		IPI00465439	P04075	ALDOA	Fructose-bisphosphate aldolase A	39	25	25		46	54		8	11		30	37		0.923641	2.58361		0.538219	2.25485		25.134	0.617
343		IPI00012382	P09012	SNRPA	U1 small nuclear ribonucleoprotein A	31	52	43		26	32		25	27		15	12		2.2078	1.8852		1.85315	1.14317		365.469	0.666
344		IPI00021842	P02649	APOE	Apolipoprotein E	36	19	20		4	8		79	83		21	18		0.780477	0.335869		4.97144	1.4219		311.048	-1.221
345		IPI00002460	P20073	ANXA7	Isoform 1 of Annexin A7	53	24	27		39	33		0	0		66	61		0.693254	1.36883		0	3.14511		0	1.651
346		IPI00025019	P20618	PSMB1	Proteasome subunit beta type-1	26	33	25		14	23		39	28		25	28		1.60714	1.4339		2.84689	2.67553		1.987	-0.244
347		IPI00291006	P40926	MDH2	Malate dehydrogenase, mitochondrial	36	19	23		60	74		7	9		24	40		0.840514	3.75054		0.491007	2.33338		23.823	0.802
348		IPI00412607	P42766	RPL35	60S ribosomal protein L35	15	58	55		31	45		7	0		10	11		5.42732	5.10521		0.515557	1.83754		4.26102e+06	1.931
349		IPI00013068	P60228	EIF3E	Eukaryotic translation initiation factor 3 subunit E	52	57	68		29	36		13	13		12	5		1.73183	1.25951		0.552382	0.429095		262283	1.431
350		IPI00873899	Q8NE71	ABCF1	Isoform 1 of ATP-binding cassette sub-family F member 1	96	60	60		21	22		19	28		8	6		0.90055	0.451324		0.540874	0.19141		154.78	0.98
351		IPI00025329	P84098	RPL19	60S ribosomal protein L19	23	76	65		21	18		0	8		7	6		4.41661	1.70855		0.384266	0.741862		3290.17	2.048
352		IPI00218606	P62266	RPS23	40S ribosomal protein S23	16	60	43		17	31		14	11		18	17		4.63783	3.02282		1.7262	2.87115		173.162	0.87
353		IPI00465248	P06733	ENO1	Isoform alpha-enolase of Alpha-enolase	47	44	49		34	50		4	10		20	16		1.42555	1.80083		0.329079	1.00534		3.54026e+06	1.25
354		IPI00219678	P05198	EIF2S1	Eukaryotic translation initiation factor 2 subunit 1	36	59	55		37	35		11	12		16	23		2.28139	2.01521		0.705822	1.4219		206411	1.078
355		IPI00007765	P38646	HSPA9	Stress-70 protein, mitochondrial	74	23	23		66	71		10	12		17	23		0.447841	1.86544		0.328444	0.709473		317.531	0.998
356		IPI00410277	O95319	CUGBP2	Isoform 3 of CUG-BP- and ETR-3-like factor 2	56	11	23		37	41		52	56		53	56		0.43741	1.40345		2.13062	2.55474		805.347	-0.685
357		IPI00220038	Q9BXP5	SRRT	Isoform 2 of Serrate RNA effector molecule homolog	100	35	36		18	19		27	38		10	13		0.511513	0.372815		0.718097	0.301881		1.349	0.255
358		IPI00290078	P19013	KRT4	keratin 4	64	21	21		46	0		0	68		38	32		0.472789	0.724218		1.17381	1.43557		0.58	-0.348
359		IPI00031570	Q9BSD7	C1orf57	Nucleoside-triphosphatase C1orf57	21	20	26		25	32		33	28		37	47		1.57811	2.73493		3.20908	5.2501		9.883	-0.36
360		IPI00299254	O60841	EIF5B	Eukaryotic translation initiation factor 5B	139	70	76		24	22		4	5		0	0		0.756722	0.333453		0.0715315	0		571232	2.949
361		IPI00291922	P28066	PSMA5	Proteasome subunit alpha type-5	26	56	51		30	29		31	19		7	16		2.96489	2.28649		2.12455	1.16108		921.741	0.83
362		IPI00411733	Q7L2E3	DHX30	Isoform 1 of Putative ATP-dependent RNA helicase DHX30	134	62	62		35	32		11	10		10	12		0.666676	0.503804		0.173135	0.215489		844933	1.478
363		IPI00106491	Q9UKD2	MRTO4	mRNA turnover protein 4 homolog	28	66	68		25	33		10	14		7	6		3.44782	2.08719		0.946941	0.609387		172161	1.558
364		IPI00001661	P18754	RCC1	regulator of chromosome condensation 1 isoform a	48	31	37		21	19		50	45		20	14		1.02062	0.839673		2.18651	0.929706		0.703	-0.136
365		IPI00219160	P49207	RPL34	60S ribosomal protein L34	13	35	47		29	24		6	13		18	18		4.54432	4.10794		1.61466	3.63469		4056.8	0.863
366		IPI00004273	P49756	RBM25	Isoform 1 of RNA-binding protein 25	100	26	18		12	12		41	41		21	29		0.316994	0.241826		0.905907	0.656263		243.314	-0.665
367		IPI00909703	P50995	ANXA11	Annexin A11	46	13	22		51	62		0	0		35	51		0.548161	2.47521		0	2.45385		0.003	1.738
368		IPI00171798	O94776	MTA2	Metastasis-associated protein MTA2	75	65	56		17	21		30	29		0	4		1.16231	0.510521		0.869082	0.0700014		1.558	1.259
369		IPI00260715	P35637	FUS	Fus-like protein (Fragment)	53	58	52		19	21		28	21		11	20		1.49525	0.760458		1.02139	0.767704		15.047	0.544
370		IPI00658000	O00425	IGF2BP3	Isoform 1 of Insulin-like growth factor 2 mRNA-binding protein 3	64	53	50		46	46		26	31		17	27		1.15946	1.44844		0.983931	0.902361		9097.88	0.65
371		IPI00009960	Q16891	IMMT	Isoform 1 of Mitochondrial inner membrane protein	84	37	33		29	50		23	19		7	7		0.600367	0.947631		0.552382	0.218754		13049.5	0.988
372		IPI00005613	Q01081	U2AF1	Splicing factor U2AF 35 kDa subunit	28	23	31		38	36		26	22		21	26		1.38942	2.66296		1.89388	2.20317		4.623	0.295
373		IPI00397904	Q8N1F7	NUP93	Nuclear pore complex protein Nup93	93	56	53		27	27		15	19		9	9		0.844387	0.585062		0.403893	0.254037		8482.94	1.168
374		IPI00166010	A5YKK6	CNOT1	Isoform 1 of CCR4-NOT transcription complex subunit 1	267	40	42		23	24		21	25		8	10		0.221259	0.177369		0.190334	0.0884849		199.484	0.738
375		IPI00410067	Q7Z2W4	ZC3HAV1	Isoform 1 of Zinc finger CCCH-type antiviral protein 1	101	19	23		28	23		37	30		25	19		0.299589	0.508792		0.732864	0.571793		1.584	-0.179
376		IPI00102856	Q8WU79	SMAP2	Isoform 1 of Stromal membrane-associated protein 2	47	14	19		22	20		41	28		26	37		0.505841	0.900415		1.62189	1.75934		267.896	-0.553
377		IPI00220706	P69891	HBG1	Hemoglobin subunit gamma-1	16	211	262		147	151		183	0		160	195		21.298	18.7667		12.6357	29.1217		0.019	0.783
378		IPI00005024	Q9BQG0	MYBBP1A	Isoform 1 of Myb-binding protein 1A	149	85	101		8	7		3	3		0	0		0.899342	0.101437		0.0444872	0		844.708	2.753
379		IPI00479145	P08727	KRT19	Keratin, type I cytoskeletal 19	44	88	95		114	143		130	120		76	107		2.99638	5.88534		6.27707	5.45891		0.569	0.017
380		IPI00018146	P27348	YWHAQ	14-3-3 protein theta	28	32	38		31	39		23	24		19	17		1.8011	2.51902		1.85443	1.68753		238.435	0.534
381		IPI00017451	Q15459	SF3A1	Splicing factor 3A subunit 1	89	49	46		31	25		12	4		14	9		0.769009	0.634		0.198609	0.339192		279155	1.315
382		IPI00789806	P28838	LAP3	Isoform 2 of Cytosol aminopeptidase	53	17	18		6	11		72	74		14	15		0.475762	0.323195		3.04331	0.718174		25.116	-0.96
383		IPI00021812	Q09666	AHNAK	Neuroblast differentiation-associated protein AHNAK	629	6	11		58	80		2	0		0	5		0.0194714	0.221065		0.00351277	0.0104334		1546.6	2.574
384		IPI00000015	Q08170	SFRS4	Splicing factor, arginine/serine-rich 4	57	0	51		20	0		0	18		0	0		0.644605	0.353546		0.348873	0		0.598	1.383
385		IPI00305068	O94906	PRPF6	Pre-mRNA-processing factor 6	107	54	39		23	25		9	10		16	16		0.626177	0.452011		0.196173	0.392531		3532.48	0.976
386		IPI00020928	Q00059	TFAM	Transcription factor A, mitochondrial	29	62	63		24	25		13	11		7	10		3.10535	1.70251		0.914288	0.769411		19495.3	1.338
387		IPI00953461	Q92615	LARP4B	La-related protein 4B	81	3	5		21	24		27	29		35	52		0.0711546	0.559782		0.763788	1.40975		3082.15	-1.034
388		IPI00646304	P23284	PPIB	Peptidyl-prolyl cis-trans isomerase B	24	53	53		21	15		24	21		17	20		3.18194	1.51141		2.07143	2.02348		4.622	0.469
389		IPI00220642	P61981	YWHAG	14-3-3 protein gamma	28	57	62		51	55		27	29		29	31		3.06187	3.81451		2.20953	2.81255		66833	0.682
390		IPI00018278	Q71UI9	H2AFV	Histone H2A.V	14	283	426		168	296		71	68		100	191		36.4852	33.395		10.9687	27.2818		1.11251e+07	0.959
391		IPI00024320	P98179	RBM3	Putative RNA-binding protein 3	17	32	41		29	20		28	31		25	30		3.09366	2.90428		3.83418	4.24641		1.14	0.063
392		IPI00022228	Q00341	HDLBP	Vigilin	141	50	62		26	27		14	12		4	6		0.572265	0.378746		0.203716	0.0930869		87906.4	1.514
393		IPI00008529	P05387	RPLP2	60S acidic ribosomal protein P2	12	72	90		21	23		0	5		6	8		9.72594	3.69456		0.460319	1.53128		41259.3	2.19
394		IPI00640703	Q9HAV4	XPO5	Isoform 1 of Exportin-5	136	50	50		21	30		29	19		5	5		0.529736	0.377853		0.389917	0.0965092		1259.18	1.042
395		IPI00005159	P61160	ACTR2	Actin-related protein 2	45	12	14		30	31		16	26		35	45		0.416254	1.36587		1.03111	2.33338		3.351	-0.343
396		IPI00031519	P26358	DNMT1	Isoform 1 of DNA (cytosine-5)-methyltransferase 1	190	46	51		22	18		10	10		7	13		0.367804	0.212128		0.116291	0.138161		1909.02	1.165
397		IPI00291783	Q8TEQ6	GEMIN5	Gem-associated protein 5	169	51	41		23	37		16	10		4	6		0.392192	0.35773		0.169964	0.0776642		493712	1.459
398		IPI00843975	P15311	EZR	Ezrin	69	27	20		47	49		0	0		0	23		0.490735	1.40189		0	0.437508		466.276	2.861
399		IPI00414127	P43487	RANBP1	Ran-specific GTPase-activating protein	23	50	43		30	30		15	16		10	14		2.91308	2.62854		1.48903	1.36959		88716.8	1.006
400		IPI00411937	O00567	NOP56	Nucleolar protein 56	66	70	70		2	31		7	10		2	8		1.52821	0.503804		0.284561	0.198867		21.839	1.478
401		IPI00169325	Q8NI36	WDR36	WD repeat-containing protein 36	105	66	64		15	2		24	22		8	3		0.891974	0.163136		0.483992	0.137503		1.38	0.534
402		IPI00017342	P84095	RHOG	Rho-related GTP-binding protein RhoG	21	11	12		4	9		63	69		28	30		0.789054	0.623757		6.94424	3.62507		220837	-1.624
403		IPI00006932	Q9Y383	LUC7L2	RNA-binding protein Luc7-like 2	54	47	46		17	31		10	18		5	0		1.24076	0.895651		0.572841	0.12153		360.778	1.538
404		IPI00655650	P62854	RPS26	40S ribosomal protein S26	13	65	61		29	32		0	0		7	12		6.98273	4.728		0	1.91831		35502.1	2.704
405		IPI00101186	Q5JTH9	RRP12	Isoform 1 of RRP12-like protein	144	81	70		9	7		0	0		0	0		0.755462	0.111956		0	0		162218	4.602
406		IPI00019380	Q09161	NCBP1	Nuclear cap-binding protein subunit 1	92	36	37		21	22		26	35		15	15		0.571654	0.470947		0.732507	0.427997		2.065	0.256
407		IPI00759613	Q8WZ42	TTN	titin isoform N2-A	3713	10	11		0	11		15	17		10	14		0.00407467	0.0029851		0.00952127	0.00848387		1.798	-0.54
408		IPI00011200	O43175	PHGDH	D-3-phosphoglycerate dehydrogenase	57	27	27		37	43		29	23		0	49		0.682522	1.41419		1.00786	1.12831		0.044	0.579
409		IPI00410118	Q96PU8	QKI	Isoform 4 of Protein quaking	40	20	20		24	22		36	39		26	32		0.72044	1.15875		2.07143	1.90316		33.563	-0.444
410		IPI00470891	O75534	CSDE1	Isoform Long of Cold shock domain-containing protein E1	89	25	37		32	36		21	18		10	17		0.50188	0.769857		0.48411	0.398182		1074.53	0.665
411		IPI00221108	P04818	TYMS	Thymidylate synthase	36	31	38		10	18		40	53		9	18		1.38084	0.783695		2.85398	0.984394		0.65	-0.143
412		IPI00329629	Q99615	DNAJC7	DnaJ homolog subfamily C member 7	56	17	19		21	25		29	27		31	37		0.46314	0.827678		1.10476	1.59378		17.285	-0.428
413		IPI00477971	Q12788	TBL3	Transducin beta-like protein 3	89	55	55		12	15		23	15		4	6		0.890432	0.305679		0.471697	0.147475		24.886	0.942
414		IPI00010270	P15153	RAC2	Ras-related C3 botulinum toxin substrate 2	21	8	10		17	19		36	37		39	40		0.61752	1.72733		3.84037	4.9376		107477	-1.005
415		IPI00641384	O15027	SEC16A	SEC16 homolog A	252	0	6		18	16		34	44		28	23		0.0171533	0.135947		0.341951	0.26563		197.201	-1.31
416		IPI00396321	Q96AG4	LRRC59	Leucine-rich repeat-containing protein 59	35	50	57		21	33		5	7		9	9		2.20249	1.55459		0.378777	0.675013		537293	1.638
417		IPI00219994	P55060	CSE1L	Isoform 3 of Exportin-2	108	67	64		46	47		17	20		15	13		0.873867	0.867662		0.378484	0.340284		1.32065e+07	1.217
418		IPI00375441	Q96AE4	FUBP1	Isoform 1 of Far upstream element-binding protein 1	68	18	21		37	40		40	42		42	58		0.413194	1.14097		1.33222	1.93018		86.418	-0.458
419		IPI00015947	P25685	DNAJB1	DnaJ homolog subfamily B member 1	38	14	14		24	27		21	23		32	38		0.530851	1.35232		1.2792	2.41781		9.435	-0.364
420		IPI00027350	P32119	PRDX2	Peroxiredoxin-2	22	54	54		50	45		34	28		25	30		3.53671	4.35103		3.11343	3.28131		4818.06	0.566
421		IPI00300074	Q9NSD9	FARSB	Phenylalanyl-tRNA synthetase beta chain	66	63	53		14	28		11	15		2	4		1.26623	0.641205		0.43521	0.11932		3977.89	1.534
422		IPI00152695	Q6UXN9	WDR82	WD repeat-containing protein 82	35	25	32		15	17		28	23		18	17		1.17329	0.921241		1.6098	1.31253		0.858	0.027
423		IPI00339379	Q92888	ARHGEF1	Isoform 2 of Rho guanine nucleotide exchange factor 1	99	8	7		3	7		0	0		0	3		0.109158	0.101779		0	0.0397735		3.082	2.199
424		IPI00642816	P49458	SRP9	Signal recognition particle 9 kDa protein	10	36	38		29	39		3	9		7	8		5.33126	6.85173		1.32572	1.96879		8.64305e+07	1.696
425		IPI00017334	P35232	PHB	Prohibitin	30	30	30		27	34		15	19		23	21		1.44088	2.0488		1.25207	1.92504		26.246	0.426
426		IPI00216654	Q14978	NOLC1	Isoform Beta of Nucleolar and coiled-body phosphoprotein 1	75	81	77		14	9		0	0		0	0		1.51773	0.309		0	0		1.4468e+06	4.717
427		IPI00234252	Q92922	SMARCC1	SWI/SNF complex subunit SMARCC1	123	51	37		20	26		9	10		6	8		0.515437	0.376829		0.170655	0.149393		37886.3	1.394
428		IPI00021926	P62333	PSMC6	26S protease regulatory subunit S10B	44	34	36		19	23		19	20		15	20		1.14616	0.961807		0.979223	1.04405		11.807	0.411
429		IPI00021926	P62333	PSMC6	26S protease regulatory subunit S10B	44	34	36		19	23		19	20		15	20		1.14616	0.961807		0.979223	1.04405		11.807	0.411
430		IPI00012011	P23528	CFL1	Cofilin-1	19	48	55		18	25		16	14		15	12		3.90554	2.28037		1.74437	1.86517		190.878	0.904
431		IPI00004970	O75691	UTP20	Small subunit processome component 20 homolog	318	72	80		0	2		0	0		0	0		0.344361	0.00633715		0	0		2745.97	3.495
432		IPI00028481	P61006	RAB8A	Ras-related protein Rab-8A	24	18	19		13	17		45	40		11	17		1.11068	1.25951		3.91271	1.53128		3.629	-0.447
433		IPI00294159	P53007	SLC25A1	Tricarboxylate transport protein, mitochondrial	34	41	35		22	23		12	16		14	18		1.6104	1.3336		0.909806	1.23532		344.32	0.716
434		IPI00010865	P67870	CSNK2B	Casein kinase II subunit beta	25	36	29		23	19		24	18		22	17		1.87314	1.69278		1.856	2.04754		2.92	0.285
435		IPI00019046	Q9NW64	RBM22	Isoform 1 of Pre-mRNA-splicing factor RBM22	47	10	15		15	14		27	37		30	23		0.383213	0.621715		1.50436	1.48008		3273.22	-0.759
436		IPI00163505	Q14498	RBM39	Isoform 1 of RNA-binding protein 39	59	64	61		20	22		13	9		2	0		1.52636	0.71728		0.411946	0.0444924		4886.07	1.914
437		IPI00440493	P25705	ATP5A1	ATP synthase subunit alpha, mitochondrial	60	2	3		60	64		0	0		31	29		0.0600367	2.08239		0	1.31253		0.042	0.929
438		IPI00026625	O75694	NUP155	Isoform 1 of Nuclear pore complex protein Nup155	155	39	41		24	27		22	17		5	3		0.37184	0.331535		0.277973	0.0677432		8962.7	1.119
439		IPI00006725	Q9BUQ8	DDX23	Probable ATP-dependent RNA helicase DDX23	96	57	58		20	19		6	4		7	6		0.863027	0.409341		0.11508	0.177738		67384.4	1.766
440		IPI00303476	P06576	ATP5B	ATP synthase subunit beta, mitochondrial	57	4	10		55	63		0	0		24	30		0.17695	2.08592		0	1.24345		0.064	1.308
441		IPI00002214	P52292	KPNA2	Importin subunit alpha-2	58	44	37		30	34		14	9		19	16		1.00613	1.11184		0.438096	0.792041		54999.7	0.889
442		IPI00294536	Q9Y3F4	STRAP	Serine-threonine kinase receptor-associatedprotein	40	37	34		20	21		21	17		4	6		1.27878	1.0328		1.04953	0.328131		427.944	0.99
443		IPI00289499	P31939	ATIC	Bifunctional purine biosynthesis protein PURH	65	21	21		3	14		58	55		8	9		0.465515	0.263528		1.92059	0.343276		1.659	-0.51
444		IPI00217442	Q8IWZ2	hCG_2045902	ANKHD1-EIF4EBP3 protein	277	5	10		86	94		21	19		74	125		0.039013	0.654763		0.159533	0.942933		1.655	-0.54
445		IPI00029266	P62304	SNRPE	Small nuclear ribonucleoprotein E	11	31	38		35	30		8	10		27	26		4.51913	5.95404		1.8078	6.32399		730.005	0.589
446		IPI00297477	P09661	SNRPA1	U2 small nuclear ribonucleoprotein A'	28	47	55		22	19		10	7		9	7		2.62446	1.47543		0.67075	0.750015		10241.4	1.369
447		IPI00028006	P49721	PSMB2	Proteasome subunit beta type-2	23	30	26		16	20		23	27		15	17		1.75412	1.57712		2.40166	1.82612		0.808	0.108
448		IPI00900293	O75369	FLNB	filamin B isoform 1	282	49	51		53	58		0	4		0	6		0.255475	0.396611		0.0156704	0.0279261		1.06896e+11	2.826
449		IPI00217966	P00338	LDHA	Isoform 1 of L-lactate dehydrogenase A chain	37	20	25		24	29		15	24		21	21		0.876211	1.44333		1.16448	1.48989		1.18	0.213
450		IPI00008982	P54886	ALDH18A1	Isoform Long of Delta-1-pyrroline-5-carboxylate synthetase	87	40	39		37	44		0	0		12	15		0.654193	0.938117		0	0.407335		70.041	2.243
451		IPI00027107	P49411	TUFM	Tu translation elongation factor, mitochondrial precursor	50	32	27		31	31		14	10		11	13		0.85012	1.24943		0.530287	0.630012		34326.7	0.866
452		IPI00002894	P28340	POLD1	DNA polymerase delta catalytic subunit	124	27	26		11	15		44	44		5	8		0.30793	0.211273		0.784027	0.137603		0.835	0.023
453		IPI00008708	O76021	RSL1D1	Ribosomal L1 domain-containing protein 1	55	58	56		22	30		0	4		0	4		1.49328	0.952647		0.0803465	0.0954564		1.99044e+06	3.12
454		IPI00220362	P61604	HSPE1	10 kDa heat shock protein, mitochondrial	11	28	33		44	50		3	0		12	11		3.99517	8.61046		0.3013	2.74437		304172	1.85
455		IPI00163187	Q16658	FSCN1	Fascin	55	28	29		30	29		0	6		19	14		0.746638	1.08089		0.12052	0.787515		62.161	1.258
456		IPI00301323	Q9NVP1	DDX18	ATP-dependent RNA helicase DDX18	75	62	77		10	7		4	0		5	4		1.33522	0.228391		0.0589208	0.157503		262.951	2.021
457		IPI00376317	Q6P2E9	EDC4	Isoform 1 of Enhancer of mRNA-decapping protein 4	152	42	44		23	26		6	0		3	4		0.407618	0.324821		0.0436091	0.0604453		3.22684e+06	2.286
458		IPI00017412	P35250	RFC2	Isoform 1 of Replication factor C subunit 2	39	26	33		11	17		18	26		14	14		1.0899	0.72341		1.2464	0.942326		0.766	0.166
459		IPI00019329	P63167	DYNLL1	Dynein light chain 1, cytoplasmic	10	32	32		39	38		5	6		20	23		4.61082	7.75858		1.21524	5.64386		12450.7	0.92
460		IPI00465233	Q9Y262	EIF3L	Eukaryotic translation initiation factor 3, subunit E interacting protein	71	54	59		25	37		5	3		0	3		1.14662	0.879883		0.124481	0.0554588		8.27332e+07	2.591
461		IPI00029744	Q04837	SSBP1	Single-stranded DNA-binding protein, mitochondrial	17	21	27		26	24		18	18		17	20		2.03418	2.96355		2.3395	2.85667		2.067	0.282
462		IPI00005154	Q08945	SSRP1	FACT complex subunit SSRP1	81	56	57		14	12		0	0		2	3		1.00506	0.32343		0	0.0810201		46984.9	2.995
463		IPI00011274	O14979	HNRPDL	Isoform 1 of Heterogeneous nuclear ribonucleoprotein D-like	46	65	70		44	43		34	39		38	42		2.11434	1.90569		1.75321	2.28265		38.187	0.371
464		IPI00301503	P62995	TRA2B	Isoform 1 of Transformer-2 protein homolog beta	34	60	62		8	8		0	2		3	0		2.58511	0.474168		0.0649862	0.115811		3160.3	2.808
465		IPI00647217	P42285	SKIV2L2	Superkiller viralicidic activity 2-like 2	118	54	60		10	12		10	12		0	3		0.696019	0.187859		0.205973	0.0333693		26.084	1.544
466		IPI00478231	P61586	RHOA	Transforming protein RhoA	22	15	13		7	7		37	47		21	22		0.916924	0.641205		4.21819	2.56539		2910.81	-1.114
467		IPI00026230	P55795	HNRNPH2	Heterogeneous nuclear ribonucleoprotein H2	49	79	98		82	99		179	204		100	120		2.60241	3.72198		8.6352	5.89297		376.555	-0.477
468		IPI00004860	P54136	RARS	Isoform Complexed of Arginyl-tRNA synthetase, cytoplasmic	75	33	28		26	32		20	13		6	12		0.585958	0.779216		0.486097	0.315006		5294.4	0.867
469		IPI00299147	P55854	SUMO3	Small ubiquitin-related modifier 3	12	34	0		0	0		0	0		0	0		2.04125	0		0	0		1.029	2.007
470		IPI00384444	P02533	KRT14	Keratin, type I cytoskeletal 14	52	0	0		257	287		277	260		192	209		0	10.5411		11.4088	10.1216		8.65766e+06	-2.274
471		IPI00299155	P25789	PSMA4	Proteasome subunit alpha type-4	29	33	34		20	20		22	15		14	16		1.66447	1.3898		1.40953	1.35778		17.864	0.472
472		IPI00171199	P25788	PSMA3	Isoform 2 of Proteasome subunit alpha type-3	28	40	40		19	20		14	18		6	9		2.0584	1.40345		1.26259	0.703139		1039.56	0.887
473		IPI00915022	Q8NI27	THOC2	Isoform 1 of THO complex subunit 2	183	53	57		20	14		9	2		7	8		0.433052	0.187206		0.0664066	0.107584		6125.97	1.588
474		IPI00016613	P68400	CSNK2A1	CSNK2A1 protein	46	44	38		24	20		6	6		11	15		1.28426	0.963798		0.2882	0.741862		15301.6	1.172
475		IPI00026215	P39748	FEN1	Flap endonuclease 1	43	55	41		16	24		0	0		7	15		1.60842	0.937309		0	0.671525		103.009	2.1
476		IPI00009822	P61011	SRP54	Signal recognition particle 54 kDa protein	56	15	27		24	21		11	8		32	30		0.54033	0.809685		0.374831	1.45315		0.785	0.122
477		IPI00006379	Q9Y2X3	NOP58	Nucleolar protein 58	60	61	65		23	19		3	6		0	5		1.51292	0.705325		0.165715	0.109377		127317	2.398
478		IPI00470879	O95758	ROD1	Isoform 1 of Regulator of differentiation 1	57	53	54		27	36		80	81		38	38		1.35241	1.11367		3.12048	1.75003		3.266	-0.312
479		IPI00001738	Q99567	NUP88	Nuclear pore complex protein Nup88	84	13	11		27	23		19	23		19	31		0.20584	0.599766		0.552382	0.781265		1.127	-0.217
480		IPI00291510	P12268	IMPDH2	Inosine-5'-monophosphate dehydrogenase 2	56	15	14		19	29		37	41		14	11		0.373085	0.863664		1.53878	0.585949		0.945	-0.207
481		IPI00219622	P25787	PSMA2	Proteasome subunit alpha type-2	26	33	37		20	19		16	19		14	13		1.93965	1.51141		1.48718	1.36301		80.331	0.536
482		IPI00003482	Q16698	DECR1	2,4-dienoyl-CoA reductase, mitochondrial	36	28	36		22	19		13	17		22	20		1.28078	1.14755		0.920637	1.53128		6.772	0.37
483		IPI00014238	Q15046	KARS	Isoform Cytoplasmic of Lysyl-tRNA synthetase	68	23	19		30	31		19	15		9	17		0.444978	0.903883		0.552382	0.501848		42.929	0.508
484		IPI00005045	Q9UG63	ABCF2	ATP-binding cassette sub-family F member 2	71	21	24		25	20		13	11		8	16		0.456617	0.638624		0.373442	0.443671		121.486	0.638
485		IPI00553131	Q14376	GALE	UDP-glucose 4-epimerase	38	9	9		5	7		48	41		20	28		0.341261	0.318192		2.58748	1.65793		223945	-1.448
486		IPI00297982	P41091	EIF2S3	Eukaryotic translation initiation factor 2 subunit 3	51	26	35		29	36		10	0		9	16		0.861703	1.28421		0.216621	0.643395		235.16	1.322
487		IPI00009032	P05455	SSB	Lupus La protein	47	51	64		17	12		4	3		12	11		1.76278	0.621715		0.164539	0.6423		797.924	1.444
488		IPI00104050	Q9Y2W1	THRAP3	Thyroid hormone receptor-associated protein 3	109	41	56		6	4		6	7		0	0		0.641126	0.092441		0.131761	0		4.943	1.74
489		IPI00027808	P30876	POLR2B	DNA-directed RNA polymerase II subunit RPB2	134	42	42		21	13		13	13		2	6		0.451619	0.255662		0.214357	0.0783597		1004.75	1.237
490		IPI00013475	Q13885	TUBB2A	Tubulin beta-2A chain	50	656	844		523	732		1424	1672		737	972		21.6132	25.2909		68.407	44.8621		313245	-0.495
491		IPI00009057	Q9UN86	G3BP2	Isoform A of Ras GTPase-activating protein-binding protein 2	54	31	40		28	35		0	0		26	30		0.947246	1.17554		0	1.36114		0.01	1.906
492		IPI00218030	Q6PFW1	PPIP5K1	Isoform 5 of Inositol hexakisphosphate and diphosphoinositol-pentakisphosphate kinase 1	133	0	0		0	0		0	0		0	17		0	0		0	0.167766		9.453	-1.762
493		IPI00301923	P50750	CDK9	Isoform 1 of Cell division protein kinase 9	43	35	38		16	18		31	0		0	10		1.22307	0.796713		0.796458	0.305238		0.371	1.597
494		IPI00009946	Q15785	TOMM34	Mitochondrial import receptor subunit TOM34	35	7	5		24	28		18	15		36	33		0.247008	1.49702		1.04164	2.58755		7.563	-0.543
495		IPI00654777	O00303	EIF3F	HCG1784554, isoform CRA_a	39	34	44		27	26		23	18		0	3		1.44088	1.36931		1.16142	0.100963		108.81	1.371
496		IPI00854642	Q29RF7	PDS5A	Isoform 1 of Sister chromatid cohesion protein PDS5 homolog A	151	47	44		9	8		17	15		0	5		0.434173	0.113439		0.234122	0.0434611		1.12	1.023
497		IPI00007927	O95347	SMC2	Isoform 1 of Structural maintenance of chromosomes protein 2	136	45	52		19	17		6	7		5	3		0.513843	0.26672		0.105603	0.0772074		50903.2	1.772
498		IPI00783872	Q14444	CAPRIN1	Isoform 1 of Caprin-1	78	32	30		23	28		16	14		19	17		0.572658	0.65882		0.42491	0.605781		104.67	0.55
499		IPI00030357	P00374	DHFR	Dihydrofolate reductase	21	17	12		8	7		32	36		14	18		0.994894	0.71972		3.57733	2.00004		182.409	-0.827
500		IPI00009010	Q9UI30	TRMT112	tRNA methyltransferase 112 homolog	14	26	40		24	24		13	24		13	16		3.39636	3.45465		2.91974	2.7188		68.125	0.55
501		IPI00170692	Q9P0L0	VAPA	Isoform 1 of Vesicle-associated membrane protein-associated protein A	28	37	30		23	28		9	5		14	11		1.72391	1.83528		0.552382	1.1719		79841	1.085
502		IPI00011603	O43242	PSMD3	26S proteasome non-ATPase regulatory subunit 3	61	36	49		28	27		3	5		8	5		1.00389	0.908499		0.144887	0.279719		1.71985e+07	1.894
503		IPI00328987	Q13895	BYSL	Bystin	50	52	48		26	24		3	0		5	4		1.44088	1.00761		0.0662859	0.236255		5.50525e+06	2.417
504		IPI00014263	Q15056	EIF4H	Isoform Long of Eukaryotic translation initiation factor 4H	27	17	21		18	19		16	14		20	22		1.01395	1.3808		1.22752	2.04171		0.771	0.023
505		IPI00000816	P62258	YWHAE	14-3-3 protein epsilon	29	40	54		30	38		22	20		12	11		2.33522	2.36267		1.6	1.04097		29502.4	0.925
506		IPI00479058	P62841	RPS15	40S ribosomal protein S15	17	41	46		18	18		10	9		4	18		3.68696	2.13376		1.23474	1.69856		682.107	1.112
507		IPI00026167	P55769	NHP2L1	NHP2-like protein 1	14	37	44		24	23		5	8		19	21		4.16826	3.38268		1.02585	3.75007		1014.01	0.855
508		IPI00007423	Q92688	ANP32B	Isoform 1 of Acidic leucine-rich nuclear phosphoprotein 32 family member B	29	31	41		15	19		5	0		0	4		1.78868	1.18133		0.190477	0.181038		29980.4	2.439
509		IPI00221394	O60832	DKC1	H/ACA ribonucleoprotein complex subunit 4	58	51	57		13	16		3	0		0	6		1.34151	0.503804		0.057143	0.135778		8934.3	2.664
510		IPI00290142	P17812	CTPS	CTP synthase 1	67	12	19		10	11		40	46		6	12		0.333338	0.315817		1.41806	0.352619		2.437	-0.471
511		IPI00016669	Q15382	RHEB	GTP-binding protein Rheb	20	7	4		7	12		36	37		12	17		0.396242	0.957227		4.03239	1.90316		540.492	-1.147
512		IPI00472160	Q92974	ARHGEF2	Rho/rac guanine nucleotide exchange factor 2	121	36	41		21	22		4	6		2	7		0.458462	0.358075		0.0913029	0.0976259		2.40638e+06	1.738
513		IPI00414860	P61513	RPL37A	60S ribosomal protein L37a	10	30	30		26	31		0	0		11	15		4.32264	5.74336		0	3.41257		1.866	1.734
514		IPI00031554	Q9BQ39	DDX50	ATP-dependent RNA helicase DDX50	83	48	50		15	17		0	4		8	12		0.85064	0.388475		0.0532417	0.316271		261.18	1.679
515		IPI00219757	P09211	GSTP1	Glutathione S-transferase P	23	34	34		16	13		18	22		11	16		2.13	1.27046		1.92133	1.54079		2.111	0.339
516		IPI00008575	Q07666	KHDRBS1	Isoform 1 of KH domain-containing, RNA-binding, signal transduction-associated protein 1	48	34	25		13	14		13	14		8	11		0.885541	0.566779		0.62143	0.519541		19.373	0.599
517		IPI00328840	Q86V81	THOC4	THO complex 4	28	45	38		18	18		9	8		16	19		2.13559	1.2955		0.67075	1.64066		150.284	0.797
518		IPI00022143	Q9BSJ8	ESYT1	Isoform 1 of Extended synaptotagmin-1	123	35	30		37	43		0	0		6	0		0.380721	0.655354		0	0.0640256		1.1921e+09	3.165
519		IPI00027285	P14678	SNRPB	Isoform SM-B' of Small nuclear ribonucleoprotein-associated proteins B and B'	25	49	43		13	13		0	4		7	6		2.65122	1.04791		0.176762	0.682513		605.688	1.797
520		IPI00007346	O43447	PPIH	Peptidyl-prolyl cis-trans isomerase H	19	26	27		15	20		15	18		17	20		2.00965	1.85612		1.9188	2.55597		1.423	0.221
521		IPI00023530	Q00535	CDK5	Cell division protein kinase 5	33	34	34		21	19		63	59		25	21		1.48454	1.22134		4.08428	1.82958		4.087	-0.37
522		IPI00642971	P29692	EEF1D	Isoform 2 of Elongation factor 1-delta	71	29	38		25	28		12	9		11	8		0.679852	0.752158		0.326761	0.351239		168989	1.076
523		IPI00328319	Q09028	RBBP4	Histone-binding protein RBBP4	48	33	29		22	23		20	21		8	5		0.930569	0.944632		0.943653	0.355476		220.368	0.733
524		IPI00021187	Q9Y265	RUVBL1	Isoform 1 of RuvB-like 1	50	26	40		25	26		10	13		4	6		0.950981	1.02776		0.508192	0.262505		121965	1.26
525		IPI00385042	Q9BZE4	GTPBP4	Nucleolar GTP-binding protein 1	74	49	44		19	19		0	0		4	4		0.905418	0.51742		0	0.141895		120552	2.838
526		IPI00023919	P62195	PSMC5	26S protease regulatory subunit 8	46	33	34		15	18		17	15		5	12		1.04934	0.722849		0.768532	0.485064		77.55	0.717
527		IPI00016910	Q99613	EIF3C	Eukaryotic translation initiation factor 3 subunit C	105	40	42		27	30		4	3		5	2		0.56263	0.546987		0.073651	0.0875017		6.31019e+08	2.273
528		IPI00011698	O00422	SAP18	Sin3A-associated protein, 18kDa	20	26	23		10	8		18	12		7	7		1.76508	0.906847		1.65715	0.918768		2.869	0.408
529		IPI00105598	O00231	PSMD11	Proteasome 26S non-ATPase subunit 11 variant (Fragment)	48	51	43		20	27		4	4		2	5		1.41086	0.986616		0.184127	0.19141		6.47356e+06	2.179
530		IPI00395627	Q9HB71	CACYBP	Isoform 1 of Calcyclin-binding protein	26	30	23		29	28		0	6		15	17		1.46859	2.20899		0.254946	1.61542		22.013	1.299
531		IPI00828189	P22061	PCMT1	Isoform 2 of Protein-L-isoaspartate(D-aspartate) O-methyltransferase	30	23	23		10	21		30	21		13	18		1.10468	1.04119		1.8781	1.35628		0.573	-0.06
532		IPI00006025	Q15020	SART3	Isoform 1 of Squamous cell carcinoma antigen recognized by T-cells 3	110	42	44		16	17		0	0		8	3		0.563253	0.302282		0	0.131253		4879.02	2.414
533		IPI00878440	P43487	RANBP1	Putative uncharacterized protein RANBP1	19	0	0		0	0		0	0		0	11		0	0		0	0.759883		1.402	-1.664
534		IPI00021290	P53396	ACLY	ATP-citrate synthase	121	24	19		21	39		8	6		3	2		0.256024	0.49964		0.127824	0.0542366		552321	1.689
535		IPI00953342	P18583	SON	Putative uncharacterized protein SON	248	50	50		8	5		5	5		2	0		0.2905	0.0528181		0.044547	0.0105849		71.348	1.853
536		IPI00029623	P60900	PSMA6	Proteasome subunit alpha type-6	27	36	29		20	15		11	6		14	13		1.73439	1.30616		0.695593	1.31253		239.137	0.785
537		IPI00220344	P83881	RPL36A	60S ribosomal protein L36a	12	10	12		13	24		0	0		11	9		1.32081	3.10679		0	2.18754		0.545	1.262
538		IPI00143753	O15042	SR140	Isoform 1 of U2-associated protein SR140	118	55	43		10	9		0	2		0	0		0.598332	0.162242		0.0187248	0		38198.4	3.385
539		IPI00032633	Q9Y2Z9	COQ6	Ubiquinone biosynthesis monooxygenase COQ6	51	0	0		14	0		0	0		9	16		0	0.276598		0	0.643395		1.098	-1.254
540		IPI00412344	Q96SB4	SRPK1	Isoform 2 of Serine/threonine-protein kinase SRPK1	74	38	23		18	27		7	5		12	14		0.593876	0.612734		0.179151	0.461158		5953.08	1.034
541		IPI00031514	P40937	RFC5	Replication factor C subunit 5	38	21	28		19	17		17	18		11	8		0.928989	0.954575		1.01755	0.656263		8.679	0.463
542		IPI00303207	P61221	ABCE1	ATP-binding cassette sub-family E member 1	67	36	38		10	26		9	10		0	4		0.79571	0.541401		0.313292	0.0783597		326.386	1.568
543		IPI00012998	Q16630	CPSF6	Isoform 1 of Cleavage and polyadenylation specificity factor subunit 6	59	16	31		12	21		23	14		16	26		0.57391	0.563577		0.692819	0.93434		0.783	0.004
544		IPI00465294	Q99459	CDC5L	Cell division cycle 5-like protein	92	45	45		17	15		6	7		3	0		0.704779	0.350472		0.156108	0.0427997		4186.55	2.015
545		IPI00555747	Q13310	PABPC4	Isoform 2 of Polyadenylate-binding protein 4	70	86	81		65	68		23	16		31	48		1.71876	1.91445		0.615512	1.48128		1.3579e+06	0.967
546		IPI00470610	Q96C36	PYCR2	Pyrroline-5-carboxylate reductase 2	34	38	40		23	21		9	8		11	17		1.65277	1.30396		0.552382	1.0809		7616.2	0.988
547		IPI00298935	Q7LBC6	KDM3B	Isoform 1 of Lysine-specific demethylase 3B	192	14	11		3	2		34	22		13	11		0.0938073	0.0262398		0.322223	0.164066		97.482	-1.026
548		IPI00184871	Q9Y530	C6orf130	Uncharacterized protein C6orf130	17	0	3		12	16		19	21		34	26		0.127137	1.65959		2.59945	4.63244		117.64	-1.263
549		IPI00010368	O00139	KIF2A	Isoform 1 of Kinesin-like protein KIF2A	78	48	40		25	27		17	12		10	7		0.812804	0.671738		0.410746	0.286063		32202.6	1.131
550		IPI00465179	P08237	PFKM	phosphofructokinase, muscle isoform 1	93	10	5		12	14		24	26		22	32		0.1162	0.281697		0.59396	0.762112		7897.08	-0.928
551		IPI00017381	P35249	RFC4	Replication factor C subunit 4	40	31	33		15	19		12	17		7	14		1.1527	0.856466		0.800955	0.689076		78.212	0.693
552		IPI00643920	P29401	TKT	Transketolase	69	31	25		11	16		18	15		5	6		0.584705	0.394281		0.528366	0.209243		23.48	0.655
553		IPI00005648	Q14151	SAFB2	Scaffold attachment factor B2	107	46	48		13	12		3	0		0	5		0.63291	0.235422		0.0309747	0.061333		2369.87	2.576
554		IPI00025178	O75934	BCAS2	Pre-mRNA-splicing factor SPF27	26	34	37		10	4		12	9		3	5		1.96736	0.542558		0.89231	0.403854		5.212	0.912
555		IPI00215963	Q14687	GSE1	Isoform 1 of Genetic suppressor element 1	136	5	5		6	10		35	32		17	21		0.0529736	0.118542		0.544259	0.366735		77194.8	-1.388
556		IPI00427330	Q9Y3A5	SBDS	Ribosome maturation protein SBDS	29	34	32		19	18		8	8		10	8		1.63962	1.28557		0.609525	0.814671		10956.5	1.09
557		IPI00020021	P35659	DEK	Protein DEK	43	39	46		17	18		0	0		0	0		1.42413	0.820146		0	0		4.89508e+07	4.589
558		IPI00011285	P07384	CAPN1	Calpain-1 catalytic subunit	82	10	10		16	16		12	7		37	29		0.175717	0.393213		0.255982	1.05642		1.639	-0.402
559		IPI00549672	Q9UNM6	PSMD13	HSPC027	43	31	38		16	19		11	11		7	0		1.15606	0.820146		0.565229	0.213667		112.445	1.362
560		IPI00217223	P22234	PAICS	Multifunctional protein ADE2	50	27	26		27	32		3	0		4	4		0.763667	1.18898		0.0662859	0.210004		3.01499e+07	2.255
561		IPI00019345	P62834	RAP1A	Ras-related protein Rap-1A	21	20	17		9	3		42	41		8	8		1.26935	0.575776		4.36645	1.00002		2.207	-0.57
562		IPI00032003	P50402	EMD	Emerin	29	34	27		20	25		8	7		10	14		1.51541	1.56353		0.57143	1.08623		17235.2	0.96
563		IPI00014151	Q15008	PSMD6	26S proteasome non-ATPase regulatory subunit 6	46	48	37		15	19		0	0		0	0		1.33125	0.744753		0	0		1.97524e+07	4.7
564		IPI00444452	Q9HCE1	MOV10	Isoform 1 of Putative helicase MOV-10	114	25	18		28	23		5	4		15	15		0.271745	0.450772		0.0872183	0.345401		954.189	0.886
565		IPI00293464	Q16531	DDB1	DNA damage-binding protein 1	127	42	34		14	15		4	6		2	2		0.43113	0.230084		0.0869894	0.0413394		99451.1	1.978
566		IPI00168388	Q9UHB9	SRP68	Isoform 1 of Signal recognition particle 68 kDa protein	71	36	33		28	19		2	2		0	5		0.700146	0.667008		0.0622403	0.0924314		1.96002e+07	2.545
567		IPI00297455	Q9ULX6	AKAP8L	A-kinase anchor protein 8-like	72	8	3		16	12		5	7		36	24		0.110067	0.391847		0.184127	1.09377		1.403	-0.448
568		IPI00100151	Q9H0D6	XRN2	Isoform 1 of 5'-3' exoribonuclease 2	109	23	19		6	8		9	16		7	8		0.277601	0.129417		0.253386	0.180623		1.153	0.311
569		IPI00418169	P07355	ANXA2	Isoform 2 of Annexin A2	40	26	31		27	30		0	0		8	6		1.02663	1.43584		0	0.459384		41115.7	2.125
570		IPI00412880	Q86X55	CARM1	Isoform 1 of Histone-arginine methyltransferase CARM1	63	18	16		0	0		61	50		0	0		0.388809	0		1.94649	0		0.372	-0.097
571		IPI00010105	P56537	EIF6	Eukaryotic translation initiation factor 6	27	37	32		18	22		7	9		11	8		1.84113	1.49275		0.654675	0.923629		27713	1.087
572		IPI00029631	P84090	ERH	Enhancer of rudimentary homolog	12	25	30		20	17		0	5		7	10		3.30202	3.10679		0.460319	1.85941		1852.73	1.439
573		IPI00069817	Q9UIG0	BAZ1B	Isoform 1 of Tyrosine-protein kinase BAZ1B	171	43	44		9	13		4	0		3	0		0.36654	0.129634		0.0258425	0.0230268		1749.8	2.616
574		IPI00291175	P18206	VCL	Isoform 1 of Vinculin	117	23	23		35	38		0	0		6	5		0.28325	0.628678		0	0.1234		560471	2.318
575		IPI00554737	P30153	PPP2R1A	Serine/threonine-protein phosphatase 2A 65 kDa regulatory subunit A alpha isoform	65	25	20		31	23		6	6		8	8		0.498766	0.837089		0.203957	0.323083		185895	1.261
576		IPI00027175	P30626	SRI	Sorcin	22	5	7		7	11		31	27		24	22		0.392967	0.824406		2.91256	2.74437		253810	-1.246
577		IPI00009771	Q03252	LMNB2	Lamin-B2	70	45	48		20	33		0	5		6	14		0.957156	0.762903		0.0789118	0.375007		36414.8	1.797
578		IPI00290952	Q14684	RRP1B	Isoform 1 of Ribosomal RNA processing protein 1 homolog B	84	28	23		0	0		24	34		0	0		0.43741	0		0.762814	0		0.755	-0.001
579		IPI00550882	P32322	PYCR1	Pyrroline-5-carboxylate reductase	36	37	41		14	14		5	4		7	11		1.56095	0.783695		0.276191	0.656263		1244.63	1.284
580		IPI00032827	Q9Y3B4	SF3B14	Pre-mRNA branch site protein p14	15	37	50		9	11		5	5		10	10		4.17855	1.34348		0.73651	1.75003		60.442	1.074
581		IPI00217468	P16401	HIST1H1B	Histone H1.5	23	57	59		26	34		0	0		16	14		3.63353	2.62854		0	1.71199		636.131	2.164
582		IPI00100716	Q9UHX1	PUF60	Isoform 2 of Poly(U)-binding-splicing factor PUF60	58	44	47		16	15		0	0		0	0		1.13035	0.538549		0	0		9.55679e+06	4.741
583		IPI00604590	P22392	NME2	Nucleoside diphosphate kinase	33	5	10		16	19		22	14		8	12		0.327473	1.06867		1.2052	0.79547		0.64	-0.116
584		IPI00006980	Q9Y224	C14orf166	UPF0568 protein C14orf166	28	40	36		10	8		14	11		2	0		1.95548	0.647748		0.986397	0.0937518		5.657	1.315
585		IPI00297572	O60306	AQR	Intron-binding protein aquarius	171	36	30		14	11		12	12		3	0		0.278065	0.147311		0.155055	0.0230268		17.857	1.32
586		IPI00879531			9 kDa protein	9	39	38		47	54		0	0		0	47		6.16377	11.3076		0	6.8543		217004	2.809
587		IPI00216699	Q86UX7	FERMT3	Isoform 2 of Fermitin family homolog 3	75	35	26		30	35		0	0		3	7		0.585958	0.87326		0	0.175003		7.85107e+06	2.53
588		IPI00217920	Q8IZ83	ALDH16A1	Isoform 1 of Aldehyde dehydrogenase family 16 member A1	85	13	12		12	10		27	31		15	17		0.211894	0.260793		0.75384	0.494127		82.846	-0.626
589		IPI00328985	Q86W42	THOC6	Isoform 1 of THO complex subunit 6 homolog	38	24	26		15	14		15	17		8	8		0.947948	0.768964		0.930328	0.552642		12.261	0.493
590		IPI00023344	Q92797	SYMPK	Isoform 1 of Symplekin	141	32	39		7	10		4	6		10	10		0.362775	0.121485		0.0783521	0.186174		26.105	0.956
591		IPI00027505	P06756	ITGAV	Isoform 1 of Integrin alpha-V	116	3	0		0	0		36	32		17	18		0.0186321	0		0.647621	0.396021		2.15272e+06	-3.507
592		IPI00940685	Q96DI7	SNRNP40	U5 small nuclear ribonucleoprotein 40 kDa protein	39	26	22		13	14		10	14		4	5		0.886696	0.697574		0.679855	0.30289		173.751	0.777
593		IPI00216691	P07737	PFN1	Profilin-1	15	15	22		23	22		7	8		12	13		1.77709	3.02282		1.10476	2.18754		222.558	0.731
594		IPI00027442	P49588	AARS	Alanyl-tRNA synthetase, cytoplasmic	107	8	8		15	13		35	36		2	0		0.107729	0.263673		0.733068	0.0245332		0.411	0.209
595		IPI00152890	Q9H6R4	NOL6	Isoform 1 of Nucleolar protein 6	128	48	44		9	5		4	0		3	0		0.517816	0.110207		0.0345239	0.0307623		243.196	2.363
596		IPI00456887	Q1KMD3	HNRNPUL2	Heterogeneous nuclear ribonucleoprotein U-like protein 2	85	30	30		8	17		6	0		0	6		0.508546	0.296355		0.0779834	0.0926489		67.186	1.994
597		IPI00009922	Q9GZT3	SLIRP	SRA stem-loop-interacting RNA-binding protein, mitochondrial	12	20	22		21	32		0	0		4	9		2.52154	4.45027		0	1.4219		649.726	2.173
598		IPI00795769			52 kDa protein	52	30	29		12	11		6	9		11	12		0.817423	0.445673		0.318682	0.58054		30.021	0.722
599		IPI00025418	Q02388	COL7A1	Isoform 1 of Collagen alpha-1(VII) chain	295	0	0		0	17		0	0		4	0		0	0.0580655		0	0.017797		0.577	0.181
600		IPI00031836	Q9Y295	DRG1	Developmentally-regulated GTP-binding protein 1	41	29	34		23	19		0	4		11	6		1.10702	1.03218		0.107782	0.544218		5424.17	1.697
601		IPI00745955	Q99848	EBNA1BP2	Probable rRNA-processing protein EBP2	35	44	46		10	7		0	0		3	3		1.85256	0.489409		0	0.225004		1021.06	2.591
602		IPI00015018	Q15181	PPA1	Inorganic pyrophosphatase	33	18	22		24	23		0	7		6	10		0.873261	1.43508		0.234344	0.636376		293.456	1.393
603		IPI00000001	O95793	STAU1	Isoform Long of Double-stranded RNA-binding protein Staufen homolog 1	63	24	22		22	26		3	0		13	17		0.526036	0.767701		0.0526079	0.625012		10.812	1.316
604		IPI00396218	Q6P3W7	SCYL2	SCY1-like protein 2	104	0	0		10	11		9	9		25	33		0	0.203459		0.191209	0.731985		0.341	-1.514
605		IPI00015195	Q12996	CSTF3	Cleavage stimulation factor subunit 3	83	17	18		13	14		13	17		12	12		0.3038	0.327776		0.399313	0.379525		0.505	0.143
606		IPI00852685	O60610	DIAPH1	Isoform 1 of Protein diaphanous homolog 1	141	20	27		19	19		10	14		0	2		0.240147	0.271554		0.188045	0.0186174		54.392	1.297
607		IPI00329791	Q7L014	DDX46	Probable ATP-dependent RNA helicase DDX46	117	56	41		6	4		2	0		0	0		0.597288	0.0861203		0.0188849	0		764.814	3.17
608		IPI00938339			hypothetical protein XP_002343863	15	0	27		0	15		0	0		0	13		1.29679	1.00761		0	1.13752		2.912	1.378
609		IPI00396171	P27816	MAP4	Isoform 1 of Microtubule-associated protein 4	121	14	17		14	15		9	7		8	7		0.184576	0.241493		0.146085	0.16271		29.411	0.639
610		IPI00291093	P19388	POLR2E	DNA-directed RNA polymerases I, II, and III subunit RPABC1	25	23	25		25	18		12	13		10	9		1.38325	1.73308		1.10476	0.997519		317.338	0.7
611		IPI00025252	P30101	PDIA3	Protein disulfide-isomerase A3	57	23	29		11	11		23	23		6	5		0.657244	0.388901		0.891565	0.253294		1.333	0.327
612		IPI00182289	P62273	RPS29	40S ribosomal protein S29	7	21	16		20	24		0	0		12	14		3.80804	6.33353		0	4.87509		4.48	1.445
613		IPI00022256	Q96CW1	AP2M1	Isoform 1 of AP-2 complex subunit mu	50	13	19		35	40		0	0		0	0		0.461082	1.51141		0	0		3.3482e+07	4.678
614		IPI00025347	Q92979	EMG1	Probable ribosome biogenesis protein NEP1	27	41	31		6	9		18	16		4	6		1.92117	0.559782		1.39119	0.486121		1.796	0.539
615		IPI00012268	Q13200	PSMD2	26S proteasome non-ATPase regulatory subunit 2	100	21	23		13	16		19	13		4	4		0.316994	0.292206		0.353525	0.105002		21.073	0.622
616		IPI00337426	Q9NSY1	BMP2K	Isoform 1 of BMP-2-inducible protein kinase	129	2	0		17	17		22	25		18	13		0.0111696	0.265571		0.402511	0.315413		2.326	-1.024
617		IPI00306518	Q9NVI1	FANCI	Isoform 3 of Fanconi anemia group I protein	149	38	48		5	0		14	6		0	0		0.415825	0.0338123		0.148291	0		5.094	1.19
618		IPI00019383	P51570	GALK1	Galactokinase	45	8	12		12	19		15	12		13	23		0.320196	0.69413		0.662859	1.05002		0.9	-0.208
619		IPI00019912	P51659	HSD17B4	Peroxisomal multifunctional enzyme type 2	80	24	20		24	21		3	5		12	10		0.396242	0.566779		0.110476	0.360944		8051.48	1.073
620		IPI00008552	O76003	GLRX3	Glutaredoxin-3	37	20	25		5	6		11	10		3	3		0.876211	0.299559		0.627029	0.212842		3.179	0.653
621		IPI00025277	O75340	PDCD6	Programmed cell death protein 6	22	36	38		13	17		0	4		6	8		2.4233	1.37401		0.200866	0.835243		1621.7	1.689
622		IPI00059292	Q96A72	MAGOHB	Protein mago nashi homolog 2	17	15	19		6	15		20	21		8	8		1.44088	1.24469		2.66443	1.23532		0.791	-0.034
623		IPI00005511	Q7RTV0	PHF5A	PHD finger-like domain-containing protein 5A	12	20	24		18	16		6	5		11	15		2.64161	2.85489		1.0127	2.84381		117.023	0.709
624		IPI00291946	Q14694	USP10	Ubiquitin carboxyl-terminal hydrolase 10	88	21	17		16	18		14	17		8	9		0.311099	0.389303		0.389179	0.253556		4.478	0.403
625		IPI00219512	Q9Y5K5	UCHL5	Isoform 2 of Ubiquitin carboxyl-terminal hydrolase isozyme L5	36	25	22		12	7		22	19		4	0		0.940575	0.531793		1.2582	0.145836		0.618	0.553
626		IPI00032853	Q9NPE3	NOP10	H/ACA ribonucleoprotein complex subunit 3	8	13	15		21	24		0	4		0	23		2.52154	5.66779		0.552382	3.77351		0.254	1.897
627		IPI00019770	P35544	FAU	ubiquitin-like protein fubi and ribosomal protein S30 precursor	14	23	22		13	16		0	0		0	0		2.3157	2.08719		0	0		2.01312e+07	4.138
628		IPI00295485	O95757	HSPA4L	Heat shock 70 kDa protein 4L	94	0	0		0	13		12	0		0	0		0	0.13935		0.141034	0		0.476	-0.041
629		IPI00002520	P34897	SHMT2	Serine hydroxymethyltransferase, mitochondrial	56	4	9		35	36		0	0		12	13		0.167245	1.2775		0	0.585949		0.231	1.357
630		IPI00374068	Q6UY14	ADAMTSL4	Isoform 1 of ADAMTS-like protein 4	117	0	0		4	0		29	26		21	9		0	0.0344481		0.519334	0.336545		16142.1	-3.197
631		IPI00299571	Q15084	PDIA6	Isoform 2 of Protein disulfide-isomerase A6	54	29	23		17	17		14	19		7	8		0.693757	0.634419		0.675134	0.36459		32.056	0.539
632		IPI00294891	P46087	NOP2	Putative uncharacterized protein NOP2	94	46	41		15	11		4	0		4	2		0.666791	0.2787		0.0470113	0.0837782		8728.36	2.269
633		IPI00008449	Q6UN15	FIP1L1	Isoform 3 of Pre-mRNA 3'-end-processing factor FIP1	58	5	15		19	15		12	22		11	20		0.248428	0.590666		0.647621	0.701522		0.879	-0.196
634		IPI00069084	Q9Y4A5	TRRAP	Isoform 1 of Transformation/transcription domain-associated protein	438	41	30		9	9		7	4		0	5		0.116784	0.0414085		0.0277452	0.0149832		104.436	1.553
635		IPI00219219	P09382	LGALS1	Galectin-1	15	15	19		7	10		22	20		8	0		1.633	1.14196		3.09334	0.700014		0.235	0.186
636		IPI00181728	Q8TDN6	BXDC2	Ribosome biogenesis protein BRX1 homolog	41	39	49		12	10		0	0		2	0		1.54631	0.540667		0	0.0640256		41414	3.777
637		IPI00005492	P61964	WDR5	WD repeat-containing protein 5	37	11	11		14	12		15	12		7	16		0.42837	0.708048		0.80618	0.815894		0.638	-0.043
638		IPI00216298	P10599	TXN	Thioredoxin	12	33	30		13	14		3	5		8	6		3.78231	2.26712		0.73651	1.53128		3565.05	1.274
639		IPI00844215	Q13813	SPTAN1	Isoform 1 of Spectrin alpha chain, brain	285	3	8		31	49		3	0		0	0		0.0278065	0.282837		0.0116291	0		107.651	3.003
640		IPI00373877	Q5BKZ1	ZNF326	Isoform 1 of Zinc finger protein 326	66	20	22		10	11		24	27		0	0		0.458462	0.320602		0.853682	0		0.005	1.107
641		IPI00007019	Q9Y3C6	PPIL1	Peptidyl-prolyl cis-trans isomerase-like 1	18	23	21		15	10		14	8		13	10		1.76108	1.39945		1.35027	1.67712		4.959	0.392
642		IPI00760588	P55265	ADAR	Isoform 5 of Double-stranded RNA-specific adenosine deaminase	104	32	31		10	9		4	3		7	4		0.436421	0.184082		0.0743592	0.138825		762.651	1.415
643		IPI00429689	P62714	PPP2CB	Serine/threonine-protein phosphatase 2A catalytic subunit beta isoform	36	21	16		12	11		15	19		11	16		0.740453	0.643749		1.04339	0.984394		0.44	-0.018
644		IPI00003479	P28482	MAPK1	Mitogen-activated protein kinase 1	41	21	14		21	21		12	5		14	14		0.61501	1.03218		0.458073	0.896359		19.997	0.551
645		IPI00000811	P28072	PSMB6	Proteasome subunit beta type-6	25	20	20		15	13		21	18		6	6		1.1527	1.12852		1.72343	0.630012		1.395	0.312
646		IPI00010320	P83916	CBX1	Chromobox protein homolog 1	21	49	52		0	0		0	0		0	0		3.46497	0		0	0		157.353	3.167
647		IPI00024175	O14818	PSMA7	Isoform 1 of Proteasome subunit alpha type-7	28	25	28		16	14		12	12		7	9		1.36369	1.07958		0.946941	0.750015		106.234	0.744
648		IPI00065671	Q9BZX2	UCK2	Isoform 1 of Uridine-cytidine kinase 2	29	15	17		8	12		22	25		11	15		0.794969	0.694902		1.79048	1.17675		2.602	-0.321
649		IPI00029733	Q04828	AKR1C1	Aldo-keto reductase family 1 member C1	37	16	20		8	10		14	12		11	9		0.700969	0.490187		0.776321	0.709473		0.992	0.172
650		IPI00015833	Q9NX63	CHCHD3	Coiled-coil-helix-coiled-coil-helix domain-containing protein 3, mitochondrial	26	17	16		16	19		12	16		7	9		0.914405	1.35639		1.18975	0.807708		4.5	0.459
651		IPI00185919	Q6PKG0	LARP1	Isoform 1 of La-related protein 1	124	24	30		17	6		0	0		0	0		0.31374	0.186895		0	0		223540	4.296
652		IPI00026665	P47897	QARS	Glutaminyl-tRNA synthetase (QARS)	90	9	10		26	26		14	10		3	6		0.152093	0.582173		0.294604	0.131253		15.881	0.735
653		IPI00465132	O14579	COPE	Coatomer subunit epsilon	34	28	28		10	14		5	3		0	3		1.18661	0.711252		0.259945	0.115811		4966.37	1.935
654		IPI00299608	Q99460	PSMD1	Isoform 1 of 26S proteasome non-ATPase regulatory subunit 1	106	25	17		19	16		14	4		5	0		0.285457	0.332701		0.187602	0.0619116		56.508	1.352
655		IPI00220528	P62306	SNRPF	Small nuclear ribonucleoprotein F	10	16	12		36	26		8	0		14	10		2.01723	6.24717		0.883812	3.15006		9.864	1.075
656		IPI00006181	O15371	EIF3D	Eukaryotic translation initiation factor 3 subunit D	64	28	25		17	29		0	2		0	3		0.596615	0.724218		0.0345239	0.0615246		1.05253e+07	2.957
657		IPI00219217	P07195	LDHB	L-lactate dehydrogenase B chain	37	13	19		24	25		17	18		18	19		0.623084	1.3344		1.04505	1.31253		0.727	0.11
658		IPI00172580	Q7Z3B4	NUP54	Nucleoporin 54kDa variant (Fragment)	56	21	17		16	12		12	9		11	11		0.48887	0.503804		0.414287	0.515635		5.545	0.417
659		IPI00024523	O75190	DNAJB6	Isoform A of DnaJ homolog subfamily B member 6	36	14	11		13	7		20	19		15	12		0.500306	0.559782		1.19683	0.984394		2.584	-0.361
660		IPI00221345	Q9BYJ9	YTHDF1	Isoform 1 of YTH domain family protein 1	61	12	13		11	21		38	36		25	29		0.295262	0.528581		1.34021	1.16191		5932.16	-0.8
661		IPI00005780	O15294	OGT	Isoform 3 of UDP-N-acetylglucosamine--peptide N-acetylglucosaminyltransferase 110 kDa subunit	117	12	8		7	2		34	35		5	5		0.123152	0.0775083		0.651528	0.112182		2.672	-0.729
662		IPI00157790	Q5VYK3	ECM29	KIAA0368 protein	224	17	15		24	14		4	4		6	2		0.10292	0.170933		0.0394559	0.0468759		54847.1	1.482
663		IPI00180954	Q14011	CIRBP	Cold-inducible RNA-binding protein	19	29	27		8	0		15	15		10	3		2.1234	0.424256		1.74437	0.898044		1.098	0.101
664		IPI00030243	P61289	PSME3	Isoform 1 of Proteasome activator complex subunit 3	30	26	25		17	23		0	4		3	4		1.22475	1.34348		0.147302	0.306256		697770	1.982
665		IPI00748807	Q12769	NUP160	Isoform 1 of Nuclear pore complex protein Nup160	162	27	26		13	11		19	10		2	0		0.2357	0.149275		0.197767	0.016204		3.828	1.165
666		IPI00292059	P49790	NUP153	Nuclear pore complex protein Nup153	154	27	27		11	6		14	9		4	0		0.252622	0.111229		0.164997	0.0340916		1.716	1.002
667		IPI00020127	P27694	RPA1	Replication protein A 70 kDa DNA-binding subunit	68	31	27		4	14		11	9		0	3		0.614493	0.26672		0.324931	0.0579055		2.932	1.226
668		IPI00640981	Q5T4S7	UBR4	Isoform 4 of E3 ubiquitin-protein ligase UBR4	574	12	17		24	28		0	0		3	0		0.0363986	0.0912815		0	0.00685989		94194.9	3.167
669		IPI00032406	O60884	DNAJA2	DnaJ homolog subfamily A member 2	46	15	14		8	10		12	13		9	7		0.454191	0.394281		0.600416	0.456531		0.701	0.144
670		IPI00220835	P60468	SEC61B	Protein transport protein Sec61 subunit beta	10	19	18		21	21		4	4		12	17		2.66563	4.23195		0.883812	3.80632		139.423	0.757
671		IPI00555878	Q9NRW3	APOBEC3C	Probable DNA dC->dU-editing enzyme APOBEC-3C	23	21	25		10	11		9	14		0	9		1.44088	0.919989		1.10476	0.513597		0.879	0.817
672		IPI00395347	Q71RC2	LARP4	Isoform 1 of La-related protein 4	81	0	0		13	11		14	9		31	31		0	0.29855		0.313699	1.00465		0.296	-1.602
673		IPI00007818	Q9UKF6	CPSF3	Cleavage and polyadenylation specificity factor subunit 3	77	17	16		15	14		6	6		4	13		0.30876	0.379489		0.172171	0.289778		66.899	0.76
674		IPI00029764	Q12874	SF3A3	Splicing factor 3A subunit 3	59	23	21		12	13		4	2		3	7		0.537278	0.426952		0.112349	0.222462		24839.3	1.414
675		IPI00023598	P04350	TUBB4	Tubulin beta-4 chain	50	602	774		476	678		1212	1390		632	841		19.8265	23.2556		57.492	38.667		6432.54	-0.414
676		IPI00939544	P69892	HBG2	17 kDa protein	17	196	244		139	134		158	177		147	170		18.6467	16.181		21.7704	24.4747		0.272	0.002
677		IPI00031522	P40939	HADHA	Trifunctional enzyme subunit alpha, mitochondrial	83	12	15		23	26		4	6		10	7		0.23436	0.594853		0.133104	0.268831		1625.33	1.044
678		IPI00178440	P24534	EEF1B2	Elongation factor 1-beta	25	32	25		10	18		3	0		0	0		1.6426	1.12852		0.132572	0		43119.1	3.379
679		IPI00003768	O00541	PES1	Isoform 1 of Pescadillo homolog	68	30	37		16	7		0	0		0	6		0.709846	0.340808		0	0.115811		531.162	2.715
680		IPI00024719	O14929	HAT1	Histone acetyltransferase type B catalytic subunit	50	16	18		12	16		14	16		7	8		0.489899	0.56426		0.662859	0.393758		1.608	0.327
681		IPI00216319	Q04917	YWHAH	14-3-3 protein eta	28	36	38		29	40		17	21		10	18		1.90402	2.48303		1.49932	1.31253		4752.58	0.744
682		IPI00027996	P57737	CORO7	Isoform 1 of Coronin-7	101	16	12		9	8		33	27		2	3		0.199726	0.169597		0.656296	0.0649765		0.745	0.024
683		IPI00744692	P37837	TALDO1	Transaldolase	38	9	11		22	23		0	0		12	12		0.379179	1.19322		0	0.828963		0.214	1.333
684		IPI00014808	Q15102	PAFAH1B3	Platelet-activating factor acetylhydrolase IB subunit gamma	26	15	10		0	5		27	22		7	6		0.692731	0.193771		2.08206	0.656263		0.649	-0.713
685		IPI00009071	O75494	SFRS13A	Isoform 3 of Splicing factor, arginine/serine-rich 13A	22	28	25		9	10		0	0		8	3		1.73561	0.870206		0	0.656263		57.507	1.937
686		IPI00024919	P30048	PRDX3	Thioredoxin-dependent peroxide reductase, mitochondrial	28	25	22		16	18		0	0		6	7		1.20931	1.22352		0	0.609387		307.813	1.885
687		IPI00220219	P35606	COPB2	Coatomer subunit beta'	102	18	19		9	10		15	16		3	6		0.261336	0.187692		0.335762	0.115811		1.424	0.335
688		IPI00024662	P45973	CBX5	Chromobox protein homolog 5	22	40	36		10	12		0	3		3	0		2.48879	1.00761		0.15065	0.178981		3162.66	2.688
689		IPI00295851	P53618	COPB1	Coatomer subunit beta	107	20	24		13	16		7	8		0	0		0.296256	0.27309		0.154874	0		31.752	1.806
690		IPI00023647	A0AVT1	UBA6	Isoform 1 of Ubiquitin-like modifier-activating enzyme 6	118	6	0		0	0		30	46		0	0		0.0366326	0		0.711543	0		11.152	-1.449
691		IPI00150269	O43172	PRPF4	Isoform 1 of U4/U6 small nuclear ribonucleoprotein Prp4	58	26	27		7	11		6	8		5	6		0.658333	0.312706		0.266667	0.248927		85.264	0.973
692		IPI00021327	P62993	GRB2	Isoform 1 of Growth factor receptor-bound protein 2	25	18	23		15	12		7	4		4	3		1.18152	1.08822		0.486097	0.367507		11658.5	1.353
693		IPI00301561	Q15654	TRIP6	Thyroid receptor-interacting protein 6	50	3	4		7	9		17	15		14	17		0.100862	0.322434		0.70705	0.813766		1007.67	-0.993
694		IPI00005675	O15226	NKRF	NF-kappa-B-repressing factor	78	19	22		5	3		0	0		9	6		0.378693	0.103344		0	0.252409		0.289	1.25
695		IPI00328753	Q86UP2	KTN1	Isoform 1 of Kinectin	156	31	28		8	16		0	3		3	0		0.272474	0.155017		0.0212455	0.0252409		4247.88	2.515
696		IPI00411886	Q9Y3T9	NOC2L	Nucleolar complex protein 2 homolog	85	35	39		4	0		0	0		0	0		0.627207	0.0474168		0	0		6613.9	3.823
697		IPI00013933	P15924	DSP	Isoform DPI of Desmoplakin	332	0	0		10	8		25	26		5	5		0	0.0546293		0.169708	0.0395339		0.243	-1.29
698		IPI00031627	P24928	POLR2A	DNA-directed RNA polymerase II subunit RPB1	217	17	19		6	6		8	4		7	6		0.11952	0.0557202		0.061093	0.0786306		5.089	0.616
699		IPI00292020	P19623	SRM	Spermidine synthase	34	11	8		14	16		7	10		16	19		0.402599	0.889065		0.552382	1.35113		0.622	-0.061
700		IPI00003923	P11172	UMPS	Isoform 1 of Uridine 5'-monophosphate synthase	52	4	10		4	4		25	34		8	7		0.193965	0.155017		1.25348	0.378613		44.269	-1.091
701		IPI00031556	P26368	U2AF2	Isoform 1 of Splicing factor U2AF 65 kDa subunit	54	32	30		12	10		0	0		5	4		0.827172	0.410507		0	0.218754		522.82	2.293
702		IPI00292000	Q8WWY3	PRPF31	Isoform 1 of U4/U6 small nuclear ribonucleoprotein Prp31	55	28	29		10	15		0	0		9	4		0.746638	0.458003		0	0.310233		66.916	1.954
703		IPI00642238	Q5SSJ5	HP1BP3	Isoform 1 of Heterochromatin protein 1-binding protein 3	61	38	42		6	14		0	0		0	0		0.94484	0.330363		0	0		272928	4.331
704		IPI00010157	P31153	MAT2A	S-adenosylmethionine synthetase isoform type-2	44	8	8		11	12		10	13		15	10		0.261978	0.526704		0.577491	0.745753		0.932	-0.191
705		IPI00007155	Q9UK41	VPS28	Vacuolar protein sorting-associated protein 28 homolog	25	7	11		11	9		13	11		11	11		0.518717	0.806086		1.06057	1.15502		0.987	-0.194
706		IPI00015954	Q9NR31	SAR1A	GTP-binding protein SAR1a	22	8	9		9	7		26	17		9	8		0.556704	0.732805		2.15931	1.01422		4.223	-0.541
707		IPI00300078	Q15269	PWP2	Periodic tryptophan protein 2 homolog	102	34	27		8	8		7	6		0	4		0.430852	0.158056		0.140803	0.0514716		28.493	1.368
708		IPI00419844	Q53GS9	USP39	U4/U6.U5 tri-snRNP-associated protein 2	65	33	31		8	13		3	4		2	3		0.709357	0.325535		0.118975	0.100963		13131.1	1.881
709		IPI00301204	Q8NBN7	RDH13	Retinol dehydrogenase 13	36	0	4		3	0		30	22		14	11		0.0800489	0.0839673		1.59577	0.911476		6843.57	-2.351
710		IPI00013723	Q13526	PIN1	Peptidyl-prolyl cis-trans isomerase NIMA-interacting 1	18	39	27		7	8		0	8		6	7		2.64161	0.839673		0.491007	0.947935		7.728	1.216
711		IPI00007682	P38606	ATP6V1A	V-type proton ATPase catalytic subunit A	68	17	18		2	12		23	24		0	0		0.370815	0.207449		0.763587	0		0.023	0.904
712		IPI00014361	Q13630	TSTA3	GDP-L-fucose synthase	36	8	6		0	0		42	37		0	0		0.280171	0		2.42435	0		2.686	-0.563
713		IPI00024524	Q9NRX1	PNO1	RNA-binding protein PNO1	28	25	17		8	11		4	3		4	3		1.08066	0.683734		0.276191	0.328131		3393.48	1.369
714		IPI00514550	Q8N1K8	DNM2	dynamin 2 isoform 2	98	4	0		13	16		10	20		4	9		0.0294057	0.29817		0.338193	0.174111		0.477	-0.363
715		IPI00419919	P47914	RPL29	60S ribosomal protein L29	18	24	21		8	8		3	0		6	6		1.8011	0.895651		0.184127	0.875017		42.889	1.355
716		IPI00007611	P48047	ATP5O	ATP synthase subunit O, mitochondrial	23	5	9		15	13		10	9		14	16		0.438529	1.22665		0.912632	1.71199		0.914	-0.162
717		IPI00016077	O75323	GBAS	Protein NipSnap homolog 2	34	13	14		13	11		7	13		11	12		0.572114	0.711252		0.649862	0.887885		0.652	0.161
718		IPI00217357	Q8IX12	CCAR1	Isoform 1 of Cell division cycle and apoptosis regulator protein 1	133	18	13		0	0		5	10		8	7		0.167922	0		0.124598	0.148029		0.112	-0.534
719		IPI00216008	P11413	G6PD	Isoform Long of Glucose-6-phosphate 1-dehydrogenase	64	11	12		3	2		17	13		9	11		0.258908	0.0787193		0.517859	0.410164		7.743	-0.602
720		IPI00032460	Q9Y333	LSM2	U6 snRNA-associated Sm-like protein LSm2	11	19	19		20	17		0	0		3	10		2.48879	3.38923		0	1.55117		30.784	2.079
721		IPI00305152	O94979	SEC31A	Isoform 3 of Protein transport protein Sec31A	122	9	14		9	8		16	13		9	0		0.135821	0.140404		0.262608	0.0968256		0.31	0.144
722		IPI00299214	P04183	TK1	Thymidine kinase, cytosolic	25	23	18		10	11		6	5		8	11		1.18152	0.84639		0.486097	0.997519		37.975	0.701
723		IPI00908469	Q9BUF5	TUBB6	Tubulin beta-6 chain	47	350	440		259	321		664	734		360	455		12.1095	12.4343		32.8609	22.7597		2386.59	-0.444
724		IPI00293845	Q5UIP0	RIF1	Isoform 1 of Telomere-associated protein RIF1	274	25	26		8	6		7	4		3	0		0.134097	0.0514836		0.0443519	0.0143707		27.724	1.453
725		IPI00007334	Q9UKV3	ACIN1	Isoform 1 of Apoptotic chromatin condensation inducer in the nucleus	152	26	27		21	3		6	3		6	0		0.251206	0.159096		0.0654137	0.0518102		24.994	1.574
726		IPI00218918	P04083	ANXA1	Annexin A1	39	10	9		27	29		0	0		8	7		0.350984	1.44682		0	0.504817		6.448	1.674
727		IPI00295081	P23258	TUBG1	Tubulin gamma-1 chain	51	8	8		12	11		4	6		11	15		0.22602	0.454411		0.216621	0.669131		0.616	0.103
728		IPI00219861	P24666	ACP1	Isoform 1 of Low molecular weight phosphotyrosine protein phosphatase	18	13	10		21	14		3	3		17	13		0.920563	1.95924		0.368255	2.18754		5.481	0.553
729		IPI00306057	Q9H0Z9	RBM38	Isoform 1 of RNA-binding protein 38	25	2	5		8	9		4	7		23	22		0.201723	0.685173		0.486097	2.36255		4.615	-0.759
730		IPI00218782	P47756	CAPZB	F-actin capping protein subunit beta	37	15	15		19	21		0	0		6	8		0.584141	1.08931		0	0.496631		48.222	1.673
731		IPI00010201	P48556	PSMD8	proteasome 26S non-ATPase subunit 8	40	15	7		8	7		10	8		12	6		0.396242	0.377853		0.497144	0.590636		0.613	0.041
732		IPI00165361	Q9BTE7	DCUN1D5	DCN1-like protein 5	28	15	13		6	6		13	6		15	8		0.72044	0.431832		0.749662	1.07815		0.631	-0.035
733		IPI00009137	O95639	CPSF4	Isoform 1 of Cleavage and polyadenylation specificity factor subunit 4	30	6	12		12	10		8	12		16	15		0.432264	0.738912		0.73651	1.35628		0.952	-0.248
734		IPI00009841	Q96MX4	EWSR1	Ewing sarcoma breakpoint region 1 isoform 1	69	10	7		8	14		14	8		18	20		0.1775	0.321266		0.352244	0.72284		3.301	-0.411
735		IPI00647650	O15372	EIF3H	Eukaryotic translation initiation factor 3, subunit 3 gamma, 40kDa, isoform CRA_b	42	15	21		12	18		4	4		3	7		0.61752	0.71972		0.210431	0.312506		10976.4	1.34
736		IPI00328715	Q86UE4	MTDH	Protein LYRIC	64	23	22		19	23		3	4		0	2		0.50656	0.661242		0.120834	0.0410164		706281	2.15
737		IPI00152881	Q8TF72	SHROOM3	shroom family member 3 protein	217	0	0		6	7		8	0		0	0		0	0.0603636		0.0407287	0		0.641	0.992
738		IPI00219840	P53680	AP2S1	Isoform 1 of AP-2 complex subunit sigma	17	11	6		17	19		6	6		0	4		0.72044	2.13376		0.779834	0.30883		23.588	1.183
739		IPI00033143	Q9UBQ5	EIF3K	Eukaryotic translation initiation factor 3 subunit K	25	26	22		9	13		0	6		5	10		1.38325	0.886695		0.265144	0.787515		22.097	1.239
740		IPI00023103	O14641	DVL2	Segment polarity protein dishevelled homolog DVL-2	79	0	4		4	7		15	19		11	15		0.036478	0.1403		0.475468	0.43197		208.723	-1.369
741		IPI00019927	P51665	PSMD7	26S proteasome non-ATPase regulatory subunit 7	37	31	30		12	11		0	4		0	7		1.18775	0.626351		0.119434	0.248316		359.366	2.051
742		IPI00009471	Q9UNX4	WDR3	WD repeat-containing protein 3	106	39	29		0	0		0	0		0	0		0.462169	0		0	0		131.616	3.146
743		IPI00940237	O00148	DDX39	ATP-dependent RNA helicase DDX39	49	107	123		34	47		33	32		31	30		3.38166	1.66564		1.4655	1.63396		315.764	0.786
744		IPI00026219	Q10570	CPSF1	Cleavage and polyadenylation specificity factor subunit 1	161	22	27		7	5		7	4		9	7		0.219264	0.0751012		0.0754808	0.130437		4.403	0.699
745		IPI00383046	Q96DG6	CMBL	Carboxymethylenebutenolidase homolog	28	16	21		9	10		6	8		5	3		0.95201	0.683734		0.552382	0.375007		140.22	0.884
746		IPI00003362	P11021	HSPA5	HSPA5 protein	72	36	29		25	39		8	0		11	16		0.650398	0.895651		0.122752	0.492197		2007.38	1.368
747		IPI00003927	Q08752	PPID	Peptidyl-prolyl cis-trans isomerase D	41	9	12		6	18		2	0		19	20		0.369006	0.589819		0.053891	1.2485		0.272	0.522
748		IPI00216047	Q8TAQ2	SMARCC2	Isoform 1 of SWI/SNF complex subunit SMARCC2	133	44	28		18	18		10	9		0	0		0.390013	0.272736		0.157824	0		85.218	1.943
749		IPI00004459	Q9UNQ2	DIMT1L	Probable dimethyladenosine transferase	35	27	25		14	19		0	0		2	5		1.07037	0.95003		0	0.262505		213911	2.35
750		IPI00180154	Q99700	ATXN2	Isoform 1 of Ataxin-2	140	6	6		15	13		5	0		27	23		0.061752	0.201521		0.0394559	0.468759		0.347	0.092
751		IPI00022202	Q00325	SLC25A3	Isoform A of Phosphate carrier protein, mitochondrial	40	6	17		0	0		26	25		0	3		0.414253	0		1.40858	0.0984394		2.683	-0.861
752		IPI00011770	O00483	NDUFA4	NADH dehydrogenase [ubiquinone] 1 alpha subcomplex subunit 4	9	10	11		11	13		8	7		11	15		1.68103	2.68695		1.84127	3.79174		0.47	0.094
753		IPI00744211	O60573	EIF4E2	Eukaryotic translation initiation factor 4E type 2	28	12	19		13	6		4	4		14	15		0.79763	0.683734		0.315647	1.3594		1.25	0.338
754		IPI00335168	P60660	MYL6	Isoform Non-muscle of Myosin light polypeptide 6	17	19	21		16	17		5	6		4	4		1.69515	1.95594		0.714848	0.617659		58509.3	1.285
755		IPI00025616	P49005	POLD2	DNA polymerase delta subunit 2	51	6	8		2	0		28	32		3	2		0.197768	0.039514		1.29972	0.128679		1.645	-1.016
756		IPI00013862	P23919	DTYMK	Thymidylate kinase	24	3	0		6	6		16	19		16	17		0.090055	0.503804		1.61112	1.80472		831.779	-1.556
757		IPI00007074	P54577	YARS	Tyrosyl-tRNA synthetase, cytoplasmic	59	5	13		15	21		7	8		0	2		0.219795	0.614811		0.280872	0.0444924		13.437	1.179
758		IPI00000643	O95816	BAG2	BAG family molecular chaperone regulator 2	24	26	32		11	8		3	0		0	3		1.74106	0.797689		0.138096	0.164066		900.725	2.447
759		IPI00012835	Q13363	CTBP1	C-terminal-binding protein 1	48	16	14		6	8		16	16		13	9		0.450275	0.293886		0.73651	0.601574		1.117	-0.204
760		IPI00022305	Q9Y6E2	BZW2	Basic leucine zipper and W2 domain-containing protein 2	48	17	17		11	25		0	0		7	9		0.510312	0.755706		0	0.437508		10.828	1.684
761		IPI00029132	Q06187	BTK	Tyrosine-protein kinase BTK	76	11	10		12	14		11	8		3	6		0.199069	0.344708		0.276191	0.155431		3.989	0.511
762		IPI00016373	P51153	RAB13	Ras-related protein Rab-13	23	10	9		8	10		32	31		14	18		0.595146	0.788562		3.0261	1.82612		984.669	-0.927
763		IPI00007402	O95373	IPO7	Importin-7	120	21	13		13	18		2	10		2	3		0.204125	0.260299		0.110476	0.0546886		7761.96	1.361
764		IPI00300990	Q9Y3Y2	C1orf77	Isoform 1 of Uncharacterized protein C1orf77	26	20	16		12	13		5	0		0	5		0.997533	0.968853		0.212455	0.252409		37.25	1.879
765		IPI00185374	O00232	PSMD12	26S proteasome non-ATPase regulatory subunit 12	53	23	30		9	11		4	0		0	0		0.72044	0.380229		0.0833785	0		466.127	3.139
766		IPI00022184	Q8TB72	PUM2	Isoform 3 of Pumilio homolog 2	114	0	0		27	23		43	45		41	52		0	0.441933		0.852801	1.07074		0.607	-2.064
767		IPI00302176	Q9NY12	GAR1	Isoform 1 of H/ACA ribonucleoprotein complex subunit 1	22	26	25		11	12		0	0		4	3		1.67011	1.05341		0	0.417622		5390.82	2.237
768		IPI00302176	Q9NY12	GAR1	Isoform 1 of H/ACA ribonucleoprotein complex subunit 1	22	26	25		11	12		0	0		4	3		1.67011	1.05341		0	0.417622		5390.82	2.237
769		IPI00554742	Q9BZZ5	API5	Isoform 2 of Apoptosis inhibitor 5	57	29	22		8	12		0	0		5	4		0.644605	0.353546		0	0.207241		91.121	2.19
770		IPI00930130	Q9BUF5	TUBB6	Tubulin beta-2C chain	45	0	0		0	0		1441	1627		701	872		0	0		75.3204	45.8801		5.7131e+32	-6.25
771		IPI00552073	O60231	DHX16	Putative pre-mRNA-splicing factor ATP-dependent RNA helicase DHX16	119	31	31		4	0		0	0		0	0		0.375355	0.0338692		0	0		8252.42	3.837
772		IPI00000861	Q14847	LASP1	Isoform 1 of LIM and SH3 domain protein 1	30	9	9		14	14		7	5		16	10		0.432264	0.940434		0.441906	1.13752		0.662	0.205
773		IPI00030363	P24752	ACAT1	Acetyl-CoA acetyltransferase, mitochondrial	45	5	3		17	21		7	6		12	15		0.128078	0.850869		0.319154	0.787515		0.836	0.073
774		IPI00011284	P21964	COMT	Isoform Membrane-bound of Catechol O-methyltransferase	30	11	19		11	9		0	9		9	9		0.72044	0.671738		0.331429	0.787515		1.123	0.633
775		IPI00007750	P68366	TUBA4A	Tubulin alpha-4A chain	50	292	395		0	271		652	683		261	360		9.89885	5.46123		29.4972	16.3016		0	-1.591
776		IPI00289861	Q5TAX3	ZCCHC11	Isoform 1 of Terminal uridylyltransferase 4	185	0	2		5	5		11	14		18	20		0.00778854	0.0544653		0.149293	0.2696		1529.16	-1.647
777		IPI00183400	P48729	CSNK1A1	Isoform 1 of Casein kinase I isoform alpha	39	29	21		13	13		0	5		5	4		0.923641	0.671738		0.141637	0.30289		2025.88	1.636
778		IPI00002624	O43660	PLRG1	Isoform 1 of Pleiotropic regulator 1	57	33	21		12	10		0	0		6	3		0.682522	0.388901		0	0.207241		208.763	2.175
779		IPI00026670	Q15370	TCEB2	Transcription elongation factor B polypeptide 2	13	11	16		9	12		3	0		5	5		1.4963	1.62767		0.254946	1.00963		49.667	1.359
780		IPI00010219	Q9HBM1	SPC25	Kinetochore protein Spc25	26	19	15		5	6		12	16		6	8		0.942114	0.426295		1.18975	0.706744		0.73	0.034
781		IPI00004839	P46109	CRKL	Crk-like protein	34	19	15		19	17		0	0		4	3		0.72044	1.06688		0	0.270226		3084.71	2.323
782		IPI00514908	Q5T749	KPRP	Keratinocyte proline-rich protein	64	0	0		19	22		0	5		9	11		0	0.645499		0.0863098	0.410164		0.168	-0.23
783		IPI00006504	Q9NR50	EIF2B3	Isoform 1 of Translation initiation factor eIF-2B subunit gamma	50	7	13		11	11		13	9		8	8		0.288176	0.443347		0.486097	0.420008		0.7	0.093
784		IPI00063729	Q96J01	THOC3	THO complex subunit 3	42	9	11		10	10		6	8		8	5		0.343067	0.479813		0.368255	0.406258		1.928	0.409
785		IPI00003588	O43324	EEF1E1	Eukaryotic translation elongation factor 1 epsilon-1	20	15	14		9	6		12	8		5	5		1.04464	0.755706		1.10476	0.656263		2.219	0.385
786		IPI00384992	P12829	MYL4	Myosin light chain 4	22	25	17		14	14		0	4		4	7		1.37539	1.28241		0.200866	0.656263		1120.98	1.554
787		IPI00215888	O76094	SRP72	Signal recognition particle 72 kDa protein	75	27	24		13	11		5	4		0	0		0.489899	0.322434		0.132572	0		1214.9	2.075
788		IPI00216697	P16157	ANK1	Isoform Er1 of Ankyrin-1	206	18	16		19	15		0	5		0	0		0.118908	0.166304		0.0268147	0		1069.32	2.767
789		IPI00867509	Q9ULV4	CORO1C	Coronin-1C_i3 protein	59	16	15		20	25		0	0		3	0		0.378536	0.768514		0	0.0667386		775882	2.895
790		IPI00015262	Q99439	CNN2	Calponin-2	34	10	12		13	6		9	8		21	5		0.466167	0.563075		0.552382	1.0037		0.548	-0.033
791		IPI00746351	Q9Y2L1	DIS3	Isoform 1 of Exosome complex exonuclease RRP44	109	18	21		7	10		11	14		2	2		0.257772	0.15715		0.253386	0.0481661		13.243	0.752
792		IPI00218236	P62140	PPP1CB	Serine/threonine-protein phosphatase PP1-beta catalytic subunit	37	44	46		25	38		37	37		29	37		1.75242	1.71566		2.20953	2.34126		0.962	0.068
793		IPI00001757	Q9Y5S9	RBM8A	Isoform 1 of RNA-binding protein 8A	20	19	23		11	8		12	12		6	5		1.51292	0.957227		1.32572	0.721889		7.73	0.541
794		IPI00219913	P54578	USP14	Ubiquitin carboxyl-terminal hydrolase 14	56	27	24		12	14		0	0		6	0		0.656115	0.467818		0	0.140628		2427.39	2.513
795		IPI00291398	P31483	TIA1	Isoform Long of Nucleolysin TIA-1 isoform p40	43	26	22		11	19		28	40		30	29		0.804212	0.702982		1.74707	1.80091		51.738	-0.469
796		IPI00290416	Q9NTK5	OLA1	Isoform 1 of Obg-like ATPase 1	45	13	16		7	20		7	13		4	5		0.464284	0.604564		0.491007	0.262505		14.338	0.659
797		IPI00073602	Q5RKV6	EXOSC6	Exosome complex exonuclease MTR3	28	23	28		8	12		4	6		4	8		1.31223	0.71972		0.394559	0.562511		333.568	1.123
798		IPI00291930	Q14677	CLINT1	Clathrin interactor 1	70	6	5		13	15		6	5		13	20		0.113212	0.403043		0.173606	0.618762		0.764	-0.1
799		IPI00215610	Q00013	MPP1	55 kDa erythrocyte membrane protein	52	15	16		12	10		8	7		2	0		0.429493	0.426295		0.318682	0.0504817		26.728	1.164
800		IPI00154451	Q96T76	MMS19	MMS19-like protein	116	17	13		0	2		23	16		3	0		0.186321	0.0173725		0.37143	0.0339446		1.046	-0.214
801		IPI00030275	Q12931	TRAP1	Heat shock protein 75 kDa, mitochondrial	80	36	47		65	81		0	0		41	49		0.747457	1.83888		0	1.47659		0.019	2.041
802		IPI00179026	Q9ULC4	MCTS1	Isoform 1 of Malignant T cell-amplified sequence 1	21	5	8		8	6		12	12		6	9		0.445987	0.671738		1.26259	0.937518		1.579	-0.365
803		IPI00300026	P50225	SULT1A1	Sulfotransferase 1A1	44	11	10		0	0		16	17		0	0		0.343847	0		0.828574	0		1.188	-0.171
804		IPI00304187	Q9NW13	RBM28	RNA-binding protein 28	86	26	36		0	0		5	0		3	0		0.519387	0		0.0642305	0.0457858		1.462	0.826
805		IPI00298058	O00267	SUPT5H	Isoform 1 of Transcription elongation factor SPT5	121	17	22		10	9		0	0		3	0		0.232208	0.158219		0	0.032542		2712.13	2.758
806		IPI00072377	Q01105	SET	Isoform 1 of Protein SET	33	24	23		7	7		0	0		3	0		1.02608	0.42747		0	0.11932		505.501	2.722
807		IPI00657645	Q8IZH2	XRN1	Isoform 2 of 5'-3' exoribonuclease 1	193	0	0		5	6		15	14		21	23		0	0.0574284		0.166001	0.299229		187.819	-1.941
808		IPI00477040	Q5SRE5	NUP188	Isoform 1 of Nucleoporin NUP188 homolog	196	25	24		8	6		5	2		0	0		0.18011	0.071972		0.0394559	0		88.814	2.058
809		IPI00003965	Q93009	USP7	Ubiquitin carboxyl-terminal hydrolase 7	128	28	31		7	8		0	0		0	0		0.332078	0.118079		0	0		35701	4.068
810		IPI00006079	Q9NYF8	BCLAF1	Isoform 1 of Bcl-2-associated transcription factor 1	106	37	23		0	0		4	2		0	0		0.407796	0		0.0625339	0		4.715	1.029
811		IPI00473011	P02042	HBD	Hemoglobin subunit delta	16	68	107		26	32		20	35		28	32		7.87982	3.65258		3.79763	4.92197		46.716	0.603
812		IPI00465028	P60174	TPI1	triosephosphate isomerase 1 isoform 2	31	14	11		14	14		5	5		9	7		0.581	0.910097		0.356376	0.677432		30.033	0.74
813		IPI00218319	P06753	TPM3	Isoform 2 of Tropomyosin alpha-3 chain	29	17	6		14	17		3	2		3	4		0.571384	1.0771		0.190477	0.316816		6160.78	1.49
814		IPI00024821	O00487	PSMD14	26S proteasome non-ATPase regulatory subunit 14	35	16	16		10	7		7	11		3	0		0.658688	0.489409		0.568165	0.112502		2.547	0.887
815		IPI00784161	Q7KZ85	SUPT6H	Isoform 1 of Transcription elongation factor SPT6	199	22	18		12	4		0	0		0	0		0.144812	0.0810137		0	0		18501.6	4.083
816		IPI00306723	Q03701	CEBPZ	CCAAT/enhancer-binding protein zeta	121	36	34		0	0		0	0		0	0		0.416784	0		0	0		80.357	3.119
817		IPI00549389	Q9BV86	METTL11A	Protein of unknown function DUF858, methyltransferase-like family protein	25	3	2		7	5		19	18		8	7		0.144088	0.483652		1.63505	0.787515		137.577	-1.112
818		IPI00292975	Q9P2N5	RBM27	RNA-binding protein 27	119	16	20		9	10		4	2		5	13		0.217948	0.160878		0.0557024	0.198533		56.076	0.848
819		IPI00028004	P49720	PSMB3	Proteasome subunit beta type-3	23	27	22		9	12		0	5		6	5		1.53485	0.919989		0.240166	0.62773		183.549	1.423
820		IPI00005861	O43395	PRPF3	Isoform 1 of U4/U6 small nuclear ribonucleoprotein Prp3	78	21	19		13	11		2	0		6	6		0.369457	0.310033		0.0283273	0.201927		555.289	1.548
821		IPI00001091	Q9Y4W6	AFG3L2	AFG3-like protein 2	89	14	14		15	17		2	0		6	0		0.226655	0.362286		0.0248262	0.0884849		90.721	2.076
822		IPI00015911	P09622	DLD	Dihydrolipoyl dehydrogenase, mitochondrial	54	0	2		31	30		0	0		10	15		0.026683	1.13822		0	0.607651		0.951	0.618
823		IPI00018873	P43490	NAMPT	Nicotinamide phosphoribosyltransferase	56	7	3		0	0		30	33		0	0		0.12865	0		1.24286	0		2.997	-0.699
824		IPI00020042	P43686	PSMC4	Isoform 1 of 26S protease regulatory subunit 6B	47	16	19		10	14		6	3		5	3		0.536498	0.514523		0.211551	0.223409		4298.52	1.208
825		IPI00215914	P84077	ARF1	ADP-ribosylation factor 1	21	8	10		6	0		19	13		8	9		0.61752	0.287888		1.68345	1.06252		1.104	-0.778
826		IPI00430812	P62633	CNBP	Isoform 1 of Cellular nucleic acid-binding protein	19	7	6		16	17		5	0		16	11		0.492933	1.75006		0.290728	1.86517		0.311	0.464
827		IPI00409671	Q86XP3	DDX42	Isoform 1 of ATP-dependent RNA helicase DDX42	103	25	24		7	5		2	0		0	0		0.342734	0.117391		0.0214517	0		373.74	3.246
828		IPI00305833	Q2TAY7	SMU1	WD40 repeat-containing protein SMU1	58	16	14		10	6		0	2		0	0		0.372642	0.277961		0.0380953	0		650.915	2.878
829		IPI00291200	Q8WUM0	NUP133	Nuclear pore complex protein Nup133	129	21	22		12	10		2	5		2	0		0.240147	0.17184		0.0599485	0.0203492		4840.87	2.035
830		IPI00102069	Q7L2H7	EIF3M	Eukaryotic translation initiation factor 3 subunit M	43	20	22		15	18		0	0		0	0		0.703686	0.77328		0	0		4.68667e+07	3.862
831		IPI00744711	Q8TCS8	PNPT1	Polyribonucleotide nucleotidyltransferase 1, mitochondrial	86	15	10		7	16		0	0		4	2		0.20943	0.269476		0	0.0915715		280.158	2.065
832		IPI00018398	P17980	PSMC3	26S protease regulatory subunit 6A	49	21	15		9	11		13	9		3	3		0.529303	0.411268		0.496017	0.160717		16.858	0.73
833		IPI00411706	P10768	ESD	S-formylglutathione hydrolase	31	2	0		6	7		6	6		10	13		0.04648	0.422545		0.427651	0.973809		2.877	-0.8
834		IPI00005969	P52907	CAPZA1	F-actin-capping protein subunit alpha-1	33	15	14		14	18		0	3		4	5		0.633114	0.977074		0.100433	0.357961		1827.5	1.552
835		IPI00306436	P40763	STAT3	Isoform Del-701 of Signal transducer and activator of transcription 3	88	9	10		0	5		13	20		2	0		0.15555	0.0572504		0.414287	0.0298301		0.674	-0.083
836		IPI00024364	Q92973	TNPO1	Isoform 1 of Transportin-1	102	11	8		21	20		0	0		8	5		0.1342	0.405019		0	0.167283		8.153	1.577
837		IPI00021728	P20042	EIF2S2	Eukaryotic translation initiation factor 2 subunit 2	38	16	14		12	17		0	0		4	4		0.568769	0.768964		0	0.276321		220.395	1.967
838		IPI00009464	Q01780	EXOSC10	Isoform 1 of Exosome component 10	101	23	28		5	3		3	4		0	0		0.363787	0.0798105		0.0765679	0		9.932	1.927
839		IPI00021924	Q92522	H1FX	Histone H1x	22	27	24		12	9		0	0		0	3		1.67011	0.961807		0	0.178981		5074.12	2.929
840		IPI00013891	Q13595	TRA2A	Isoform Long of Transformer-2 protein homolog alpha	33	45	40		0	2		0	0		0	0		1.85568	0.0610671		0	0		936.54	3.638
841		IPI00031521	P40938	RFC3	Replication factor C subunit 3	41	13	12		8	8		6	6		3	5		0.439293	0.393213		0.323346	0.256103		13.373	0.708
842		IPI00175096	Q8N5M4	TTC9C	Tetratricopeptide repeat protein 9C	20	0	6		6	5		10	10		7	11		0.216132	0.554184		1.10476	1.18127		2.068	-0.853
843		IPI00555956	P28070	PSMB4	Proteasome subunit beta type-4	29	19	17		7	8		5	7		10	11		0.89434	0.521176		0.457144	0.950449		2.152	0.437
844		IPI00295098	Q9Y5M8	SRPRB	Signal recognition particle receptor subunit beta	30	28	32		7	8		0	0		0	0		1.44088	0.503804		0	0		39010.7	4.082
845		IPI00012007	P23526	AHCY	Adenosylhomocysteinase	48	17	13		15	17		2	3		4	7		0.450275	0.671738		0.11508	0.300787		11424	1.255
846		IPI00032849	Q9Y3C1	NOP16	Nucleolar protein 16	21	27	20		4	7		0	0		2	5		1.61241	0.527794		0	0.437508		30.101	2.085
847		IPI00033130	Q9UBE0	SAE1	SUMO-activating enzyme subunit 1	38	6	9		3	6		22	25		0	0		0.284384	0.238644		1.36642	0		0.707	0.132
848		IPI00299048	Q13576	IQGAP2	Isoform 1 of Ras GTPase-activating-like protein IQGAP2	181	12	8		0	5		10	6		0	0		0.0796067	0.0278345		0.0976588	0		0.334	0.631
849		IPI00014399	Q13643	FHL3	Four and a half LIM domains protein 3	31	10	7		11	6		11	11		6	7		0.39508	0.552559		0.784027	0.550414		0.443	-0.019
850		IPI00395694	Q9Y5L0	TNPO3	Isoform 2 of Transportin-3	104	18	14		11	13		8	4		3	0		0.221674	0.232525		0.127473	0.0378613		132.557	1.323
851		IPI00419531	Q9P2I0	CPSF2	Cleavage and polyadenylation specificity factor subunit 2	88	26	10		8	6		2	0		12	10		0.294726	0.160301		0.0251083	0.328131		0.62	0.822
852		IPI00242630	Q86Y56	HEATR2	Isoform 1 of HEAT repeat-containing protein 2	93	4	6		6	6		19	30		0	0		0.0774667	0.130014		0.58208	0		0.426	0.153
853		IPI00925702	B7Z2Z1	SAFB	Scaffold attachment factor B	91	45	49		18	17		0	7		0	0		0.744191	0.387541		0.0849819	0		6560.09	3.324
854		IPI00023101	Q92600	RQCD1	Cell differentiation protein RCD1 homolog	34	19	17		7	9		13	6		0	2		0.762819	0.474168		0.617369	0.0772074		4.344	1.005
855		IPI00020602	P19784	CSNK2A2	Casein kinase II subunit alpha'	41	22	23		14	16		0	0		4	10		0.790727	0.737274		0	0.448179		50.839	1.801
856		IPI00396329	Q9H7B2	BXDC1	Ribosome production factor 2 homolog	36	15	21		7	7		0	0		3	0		0.72044	0.391847		0	0.109377		158.295	2.647
857		IPI00006213	Q15154	PCM1	Isoform 1 of Pericentriolar material 1 protein	228	11	13		24	18		2	0		0	4		0.0758358	0.185612		0.00969092	0.0230268		4859.06	2.349
858		IPI00007175	Q9Y221	NIP7	Isoform 1 of 60S ribosome subunit biogenesis protein NIP7 homolog	20	21	26		6	5		0	0		2	2		1.69303	0.554184		0	0.262505		215.399	2.367
859		IPI00032139	P50453	SERPINB9	Serpin B9	42	15	19		20	19		0	0		0	0		0.583214	0.935635		0	0		3.01105e+07	4.364
860		IPI00154975	Q8WXX5	DNAJC9	DnaJ homolog subfamily C member 9	30	30	23		5	11		3	0		0	0		1.27278	0.537391		0.110476	0		698.854	2.811
861		IPI00023972	Q9H0S4	DDX47	Probable ATP-dependent RNA helicase DDX47	51	33	36		5	9		0	0		0	0		0.974713	0.276598		0	0		27727	4.063
862		IPI00027485	P06730	EIF4E	Eukaryotic translation initiation factor 4E	25	4	5		9	6		11	13		8	9		0.259359	0.604564		1.06057	0.892517		4.272	-0.517
863		IPI00032955	Q9Y508	RNF114	Isoform 1 of RING finger protein 114	26	5	4		4	6		16	14		10	10		0.249383	0.387541		1.27473	1.00963		183.807	-0.955
864		IPI00410324	Q3MHD2	LSM12	Isoform 1 of Protein LSM12 homolog	22	8	11		16	8		7	5		12	13		0.622198	1.09921		0.602599	1.49151		0.92	0.152
865		IPI00103247	Q8WVV9	HNRPLL	Isoform 1 of Heterogeneous nuclear ribonucleoprotein L-like	60	17	14		8	9		4	0		0	7		0.372228	0.285489		0.073651	0.153128		8.317	1.508
866		IPI00102897	Q5HYI8	RABL3	Rab-like protein 3	26	6	11		4	0		23	18		5	6		0.471057	0.155017		1.74213	0.555299		1.417	-0.872
867		IPI00178431	P46063	RECQL	ATP-dependent DNA helicase Q1	73	24	22		3	0		4	5		0	0		0.453976	0.0414085		0.136204	0		25.945	1.322
868		IPI00550766	Q96J73	RRP1	Ribosomal RNA processing protein 1 homolog A	53	16	26		14	9		0	3		0	2		0.570915	0.437264		0.0625339	0.0495293		5747.2	2.448
869		IPI00305374	Q96FV9	THOC1	Isoform 1 of THO complex subunit 1	76	20	14		6	5		9	11		0	0		0.322302	0.145838		0.290728	0		0.075	1.096
870		IPI00020194	Q92804	TAF15	Isoform Short of TATA-binding protein-associated factor 2N	62	13	24		9	11		0	0		3	0		0.42994	0.325035		0	0.0635093		1054.39	2.682
871		IPI00178375	O43314	PPIP5K2	Isoform 2 of Inositol hexakisphosphate and diphosphoinositol-pentakisphosphate kinase 2	138	0	0		0	2		32	22		0	0		0	0.014603		0.432299	0		42.169	-2.019
872		IPI00156374	Q8TEX9	IPO4	Isoform 1 of Importin-4	119	32	13		13	11		0	0		0	0		0.272435	0.203215		0	0		263285	4.446
873		IPI00025156	Q9UNE7	STUB1	Isoform 1 of STIP1 homology and U box-containing protein 1	35	8	9		12	10		6	8		9	9		0.349928	0.633353		0.441906	0.675013		0.845	0.178
874		IPI00007321	O75608	LYPLA1	Acyl-protein thioesterase 1	28	6	6		11	13		7	8		13	14		0.30876	0.863664		0.591838	1.26565		0.703	-0.142
875		IPI00783982	Q9Y678	COPG	Coatomer subunit gamma	98	17	20		15	12		4	0		4	0		0.272003	0.277606		0.0450924	0.0535725		297.905	2.059
876		IPI00070943	P42356	PI4KA	Isoform 1 of Phosphatidylinositol 4-kinase alpha	231	12	9		12	16		3	2		3	0		0.0654946	0.122134		0.0239127	0.0170458		1702.19	1.671
877		IPI00012728	P33121	ACSL1	Isoform 1 of Long-chain-fatty-acid--CoA ligase 1	78	0	0		0	2		29	25		5	7		0	0.0258361		0.764837	0.201927		756.517	-3.035
878		IPI00020454	P27707	DCK	Deoxycytidine kinase	31	7	8		0	3		28	27		0	0		0.3486	0.0975104		1.96007	0		2.002	-0.189
879		IPI00385267	P08240	SRPR	Signal recognition particle receptor subunit alpha	70	31	29		11	5		0	0		0	0		0.61752	0.23031		0	0		48423.6	4.225
880		IPI00018434	Q99816	TSG101	Isoform 1 of Tumor susceptibility gene 101 protein	44	8	7		6	5		11	14		11	11		0.245605	0.251902		0.627707	0.656263		6.28	-0.594
881		IPI00815770	O60493	SNX3	Isoform 1 of Sorting nexin-3	19	19	18		7	5		0	3		6	4		1.40296	0.636384		0.174437	0.690803		13.713	1.329
882		IPI00018971	P19474	TRIM21	52 kDa Ro protein	54	8	11		6	5		21	19		2	0		0.253488	0.205253		0.818344	0.0486121		0.742	0.076
883		IPI00748303	Q96KR1	ZFR	Putative uncharacterized protein ZFR	115	24	17		7	10		0	2		4	2		0.256853	0.148951		0.0192133	0.0684796		1115.18	1.909
884		IPI00218343	Q9BQE3	TUBA1C	Tubulin alpha-1C chain	50	0	0		318	432		916	1056		335	503		0	15.1141		43.5719	21.9979		2.53267e+17	-3.393
885		IPI00329650	Q8NFH5	NUP35	Nucleoporin NUP53	35	13	13		9	13		6	5		11	13		0.535184	0.633353		0.347212	0.900017		1.725	0.31
886		IPI00337307	Q8IZ69	TRMT2A	Isoform 1 of tRNA (uracil-5-)-methyltransferase homolog A (Fragment)	69	10	17		11	8		5	2		3	5		0.281911	0.277457		0.112078	0.152177		264.917	1.099
887		IPI00645369	Q5T0V7	DST	dystonin isoform 2	650	4	0		2	0		0	0		0	0		0.00443348	0.00310033		0	0		7.024	2.153
888		IPI00742996	Q8ND24	RNF214	RING finger protein 214	78	0	0		2	0		27	22		8	8		0	0.0258361		0.694019	0.269236		2694.55	-3.049
889		IPI00292753	Q14C86	GAPVD1	Isoform 6 of GTPase-activating protein and VPS9 domain-containing protein 1	166	17	18		12	17		0	0		0	0		0.1519	0.176028		0	0		2.02114e+06	4.288
890		IPI00017305	Q15418	RPS6KA1	Ribosomal protein S6 kinase alpha-1	83	4	4		0	0		25	26		0	0		0.06944	0		0.678831	0		3.425	-0.848
891		IPI00333010	Q8IWX8	CHERP	Calcium homeostasis endoplasmic reticulum protein	104	19	17		8	6		2	0		0	0		0.249383	0.135639		0.0212455	0		978.545	3.132
892		IPI00005724	O43813	LANCL1	LanC-like protein 1	45	6	6		4	7		6	8		7	8		0.192117	0.246304		0.343705	0.437508		0.75	-0.228
893		IPI00006408	Q9Y314	NOSIP	Nitric oxide synthase-interacting protein	33	5	6		12	7		6	5		9	12		0.240147	0.580138		0.368255	0.835243		0.687	-0.073
894		IPI00103525	Q8WXF1	PSPC1	Isoform 1 of Paraspeckle component 1	59	17	14		5	12		3	3		0	0		0.378536	0.290328		0.112349	0		120.713	2.018
895		IPI00013679	P33316	DUT	Isoform 1 of Deoxyuridine 5'-triphosphate nucleotidohydrolase, mitochondrial	27	22	20		13	9		0	6		4	6		1.12068	0.821013		0.245503	0.486121		173.369	1.361
896		IPI00008922	Q01629	IFITM2	Interferon-induced transmembrane protein 2	15	6	8		20	19		0	7		0	12		0.672411	2.61978		0.515557	1.05002		0.26	1.177
897		IPI00456940	Q6DKI1	RPL7L1	60S ribosomal protein L7-like 1	29	20	23		6	8		0	0		0	4		1.06824	0.486431		0	0.181038		74.927	2.56
898		IPI00032823	Q9Y3B2	EXOSC1	3'-5' exoribonuclease CSL4 homolog	21	22	16		7	7		10	10		4	5		1.30365	0.671738		1.05216	0.562511		4.728	0.559
899		IPI00010433	Q9UPW6	SATB2	DNA-binding protein SATB2	83	8	9		6	0		13	14		6	7		0.14756	0.0728391		0.359381	0.205576		0.532	-0.592
900		IPI00797249	Q7Z4W1	DCXR	26 kDa protein	26	0	0		3	6		13	11		11	15		0	0.348787		1.01978	1.31253		21.726	-1.707
901		IPI00954798	Q9UQ88	CDK11A	PITSLRE serine/threonine-protein kinaseCDC2L1	90	16	12		3	2		14	13		0	0		0.224137	0.0559782		0.331429	0		0.08	0.601
902		IPI00304232	Q9GZL7	WDR12	Ribosome biogenesis protein WDR12	48	19	27		7	10		0	0		0	0		0.690422	0.356861		0	0		63924.1	3.78
903		IPI00002349	Q7Z417	NUFIP2	Nuclear fragile X mental retardation-interacting protein 2	76	0	3		13	14		0	0		17	16		0.0284384	0.357966		0	0.569912		0.109	0.364
904		IPI00303813	Q9H8H0	NOL11	Nucleolar protein 11	81	25	27		3	4		0	0		0	0		0.462505	0.0870772		0	0		836.412	3.935
905		IPI00937477	Q15061	WDR43	WD repeat-containing protein 43	75	28	31		0	0		0	0		0	0		0.566746	0		0	0		164.683	3.059
906		IPI00304693	P52594	AGFG1	Isoform 2 of Arf-GAP domain and FG repeats-containing protein 1	54	4	5		6	13		9	6		6	10		0.120073	0.354529		0.306879	0.388896		0.597	-0.115
907		IPI00013939	P15927	RPA2	Isoform 1 of Replication protein A 32 kDa subunit	29	8	12		9	6		14	9		5	4		0.496855	0.521176		0.876193	0.407335		0.663	0.114
908		IPI00015029	Q15185	PTGES3	Prostaglandin E synthase 3	19	16	16		9	10		7	0		2	4		1.21337	1.00761		0.407019	0.414482		113.082	1.368
909		IPI00026466	Q6KC79	NIPBL	Isoform 2 of Nipped-B-like protein	304	35	36		0	6		0	4		0	0		0.168261	0.019887		0.0145364	0		664.788	2.387
910		IPI00929427	O14497	ARID1A	Isoform 3 of AT-rich interactive domain-containing protein 1A	206	18	15		6	5		0	0		2	0		0.11541	0.0538043		0	0.012743		303.876	2.921
911		IPI00297241	O60287	URB1	Nucleolar pre-ribosomal-associated protein 1	254	31	30		0	0		0	0		0	0		0.173019	0		0	0		27.55	3.554
912		IPI00797945	Q96T88	UHRF1	E3 ubiquitin-protein ligase UHRF1	90	10	7		5	4		17	10		7	8		0.136083	0.100761		0.331429	0.218754		2.411	-0.444
913		IPI00003348	P62879	GNB2	Guanine nucleotide-binding protein G(I)/G(S)/G(T) subunit beta-2	37	7	8		6	4		13	11		4	4		0.29207	0.272326		0.716604	0.283789		0.933	-0.239
914		IPI00745793	P14635	CCNB1	G2/mitotic-specific cyclin-B1	48	4	5		4	4		16	16		0	6		0.135083	0.167935		0.73651	0.164066		19.945	-0.647
915		IPI00009253	P54920	NAPA	Alpha-soluble NSF attachment protein	33	8	10		11	6		16	20		0	4		0.392967	0.51907		1.2052	0.159094		0.789	0.086
916		IPI00179700	P17096	HMGA1	Isoform HMG-I of High mobility group protein HMG-I/HMG-Y	12	18	19		5	9		0	5		0	0		2.22136	1.17554		0.460319	0		24.026	2.453
917		IPI00026969	Q9Y6Y8	SEC23IP	Isoform 1 of SEC23-interacting protein	111	4	3		0	0		21	21		5	5		0.0454332	0		0.418019	0.118246		11.071	-2
918		IPI00168262	Q8NBJ5	GLT25D1	Procollagen galactosyltransferase 1	72	19	18		13	10		0	0		0	0		0.370226	0.321875		0	0		234984	3.845
919		IPI00010471	P13796	LCP1	Plastin-2	70	11	13		15	19		0	0		3	0		0.247008	0.489409		0	0.0562511		8632.22	2.929
920		IPI00219910			22 kDa protein	22	5	7		9	4		16	17		7	6		0.392967	0.595404		1.65715	0.775583		7.08	-0.553
921		IPI00788612	P48059	LIMS1	Particularly interesting new Cys-His protein	38	8	9		6	6		14	12		0	0		0.322302	0.318192		0.755892	0		0.069	0.51
922		IPI00033494	O14950	MYL12B	Myosin regulatory light chain 12B	20	21	27		7	9		0	0		3	0		1.72906	0.806086		0	0.196879		669.294	2.868
923		IPI00218529	Q01196	RUNX1	Isoform AML-1I of Runt-related transcription factor 1	50	0	0		11	9		0	4		14	14		0	0.403043		0.0883812	0.735014		1.051	-0.586
924		IPI00013830	Q13573	SNW1	SNW domain-containing protein 1	61	15	11		4	12		0	0		2	3		0.307073	0.26429		0	0.107584		55.977	2.219
925		IPI00304435	Q9BPW8	NIPSNAP1	Protein NipSnap homolog 1	33	11	13		0	0		14	8		0	0		0.523957	0		0.73651	0		0.539	0.081
926		IPI00298558	Q9BUL8	PDCD10	Programmed cell death protein 10	25	7	5		3	6		14	13		3	0		0.345811	0.362739		1.19315	0.157503		0.663	-0.103
927		IPI00106567	Q9C0J8	WDR33	WD repeat-containing protein 33	146	25	18		6	6		0	0		0	2		0.212184	0.082817		0	0.0179798		369.823	2.718
928		IPI00017373	P35244	RPA3	Replication protein A 14 kDa subunit	14	12	18		14	8		0	6		0	0		1.5438	1.58338		0.473471	0		14.675	2.368
929		IPI00873326	Q92890	UFD1L	Putative uncharacterized protein UFD1L	39	7	8		10	10		6	4		7	7		0.277092	0.516722		0.283273	0.471163		1.17	0.353
930		IPI00294955	Q9Y4Z0	LSM4	U6 snRNA-associated Sm-like protein LSm4	15	10	16		7	0		3	2		4	6		1.24876	0.470217		0.368255	0.875017		17.219	0.693
931		IPI00293276	P14174	MIF	Macrophage migration inhibitory factor	12	14	15		10	16		0	0		9	0		1.74106	2.18315		0	0.984394		0.528	2.52
932		IPI00329633	P26639	TARS	Threonyl-tRNA synthetase, cytoplasmic	83	4	7		20	23		0	0		6	6		0.09548	0.522013		0	0.189763		1.151	1.619
933		IPI00217494	Q92540	SMG7	Isoform 1 of Protein SMG7	127	0	0		13	10		9	5		16	11		0	0.18248		0.121785	0.279041		0.05	-0.91
934		IPI00010404	Q9BWJ5	SF3B5	Splicing factor 3B subunit 5	10	11	9		18	21		0	0		0	0		1.44088	3.92967		0	0		206898	3.963
935		IPI00939707	O75153	KIAA0664	Protein KIAA0664	147	0	4		22	20		2	0		3	4		0.0196038	0.287888		0.0150308	0.0625012		22.405	1.286
936		IPI00019640	Q99986	VRK1	Serine/threonine-protein kinase VRK1	45	28	23		6	0		0	0		0	0		0.816499	0.134348		0	0		33120.9	3.743
937		IPI00020128	Q9NYH9	UTP6	U3 small nucleolar RNA-associated protein 6 homolog	70	24	22		0	3		0	0		0	0		0.473432	0.0431832		0	0		1678.44	3.665
938		IPI00328306	O75152	ZC3H11A	Zinc finger CCCH domain-containing protein 11A	89	7	19		0	0		0	8		0	0		0.210466	0		0.0993047	0		1.824	1.171
939		IPI00026268	P62873	GNB1	Guanine nucleotide-binding protein G(I)/G(S)/G(T) subunit beta-1	37	0	0		0	0		0	0		4	0		0	0		0	0.141895		2.388	-1.731
940		IPI00411356	Q9UN37	VPS4A	Vacuolar protein sorting-associated protein 4A	49	0	3		3	0		9	9		9	9		0.0441086	0.0616903		0.405832	0.482152		30.536	-1.76
941		IPI00003505	Q15645	TRIP13	Isoform 1 of Thyroid receptor-interacting protein 13	49	8	4		0	2		19	18		0	5		0.176434	0.0411268		0.83421	0.133931		10.702	-0.882
942		IPI00216318	P31946	YWHAB	Isoform Long of 14-3-3 protein beta/alpha	28	49	55		40	46		24	26		27	0		2.67592	3.09479		1.97279	1.26565		10.437	1.039
943		IPI00012645	O15020	SPTBN2	Isoform 1 of Spectrin beta chain, brain 2	271	3	0		3	7		0	0		0	4		0.00797535	0.0371811		0	0.0193731		1.319	1.173
944		IPI00030131	P42167	TMPO	Isoform Beta of Lamina-associated polypeptide 2, isoforms beta/gamma	51	53	51		37	45		0	0		13	0		1.46913	1.62007		0	0.334565		1.54659e+08	3.439
945		IPI00031661	Q9BVI4	NOC4L	Nucleolar complex protein 4 homolog	58	22	23		6	7		2	0		0	0		0.558962	0.225843		0.0380953	0		1292.38	2.933
946		IPI00032533	Q9BV38	WDR18	WD repeat-containing protein 18	47	16	25		2	16		0	0		0	4		0.628469	0.385892		0	0.111704		42.369	2.658
947		IPI00220833	P17480	UBTF	Isoform UBF2 of Nucleolar transcription factor 1	85	15	16		0	0		0	0		3	0		0.262749	0		0	0.0463244		21.449	1.737
948		IPI00023122	Q9NR12	PDLIM7	Isoform 1 of PDZ and LIM domain protein 7	50	3	9		3	6		8	13		4	6		0.172906	0.181369		0.464001	0.262505		1.275	-0.373
949		IPI00328938	Q8WVD3	RNF138	Isoform 1 of E3 ubiquitin-protein ligase RNF138	28	5	6		8	4		9	7		13	15		0.28303	0.431832		0.631294	1.31253		9.297	-0.621
950		IPI00003420	Q15555	MAPRE2	Isoform 1 of Microtubule-associated protein RP/EB family member 2	37	14	16		10	10		3	4		3	0		0.584141	0.544653		0.20901	0.106421		679.894	1.533
951		IPI00015905	Q13868	EXOSC2	Exosome complex exonuclease RRP4	33	22	22		8	12		0	0		0	3		0.960587	0.610671		0	0.11932		2693.78	3.016
952		IPI00395769	P36542	ATP5C1	Isoform Heart of ATP synthase subunit gamma, mitochondrial	33	9	8		18	14		0	0		7	6		0.371136	0.977074		0	0.517055		2.722	1.35
953		IPI00005719	P62820	RAB1A	Isoform 1 of Ras-related protein Rab-1A	23	14	19		0	0		39	38		0	0		1.03368	0		3.69856	0		1.052	-0.163
954		IPI00006451	P46459	NSF	Vesicle-fusing ATPase	83	2	0		0	4		19	21		5	5		0.01736	0.0485594		0.532417	0.158136		30.273	-2.029
955		IPI00719622	P62857	RPS28	40S ribosomal protein S28	8	9	9		14	20		0	0		8	0		1.62099	4.28233		0	1.31253		1.87	2.4
956		IPI00290460	O75821	EIF3G	Eukaryotic translation initiation factor 3 subunit G	36	12	16		8	13		0	0		0	0		0.560342	0.587771		0	0		37264.7	3.936
957		IPI00013232	Q13422	IKZF1	Isoform Ik1 of DNA-binding protein Ikaros	58	0	0		0	0		0	7		0	0		0	0		0.133334	0		5.335	-2.004
958		IPI00022373	Q9ULX3	NOB1	RNA-binding protein NOB1	48	5	6		9	7		6	3		9	11		0.165101	0.335869		0.207143	0.546886		0.571	-0.044
959		IPI00029267	P08579	SNRPB2	U2 small nuclear ribonucleoprotein B''	25	35	31		19	10		10	12		0	7		1.90196	1.16882		0.972193	0.367507		27.248	1.152
960		IPI00021417	O43290	SART1	U4/U6.U5 tri-snRNP-associated protein 1	90	21	17		11	8		2	0		2	4		0.304186	0.212717		0.0245503	0.0875017		3957.96	1.86
961		IPI00007208	Q9UJV9	DDX41	Probable ATP-dependent RNA helicase DDX41	70	19	18		4	2		3	3		0	0		0.380804	0.0863664		0.0946941	0		3.82	1.852
962		IPI00550069	P13489	RNH1	Ribonuclease inhibitor	50	14	13		20	19		0	3		0	0		0.389038	0.785934		0.0662859	0		24633.6	3.101
963		IPI00719680	O14617	AP3D1	Isoform 5 of AP-3 complex subunit delta-1	137	24	23		7	0		0	0		0	0		0.247158	0.0514836		0	0		21611.7	3.657
964		IPI00297261	P18031	PTPN1	Tyrosine-protein phosphatase non-receptor type 1	50	16	17		7	13		0	3		0	0		0.475491	0.403043		0.0662859	0		1622.22	2.652
965		IPI00099996	Q7L0Y3	RG9MTD1	Mitochondrial ribonuclease P protein 1	47	15	22		7	6		0	0		0	0		0.567155	0.2787		0	0		10121.5	3.642
966		IPI00003217	Q99436	PSMB7	Proteasome subunit beta type-7	30	8	9		7	0		8	3		3	3		0.40825	0.235108		0.40508	0.262505		1.348	0.285
967		IPI00022822	P39060	COL18A1	Isoform 2 of Collagen alpha-1(XVIII) chain	154	3	5		0	5		17	17		7	5		0.0374255	0.0327145		0.243909	0.102275		15.52	-1.245
968		IPI00178150	O95239	KIF4A	Isoform 1 of Chromosome-associated kinesin KIF4A	140	21	25		0	3		3	0		0	0		0.236716	0.0215916		0.0236735	0		57.536	2.375
969		IPI00060627	Q96CT7	CCDC124	Coiled-coil domain-containing protein 124	26	20	18		5	8		0	0		0	0		1.05295	0.503804		0	0		9683.78	3.763
970		IPI00293078	Q96GQ7	DDX27	Probable ATP-dependent RNA helicase DDX27	90	26	21		5	3		0	0		0	0		0.37623	0.0895651		0	0		1879.56	3.943
971		IPI00027192	Q02809	PLOD1	Procollagen-lysine, 2-oxoglutarate 5-dioxygenase 1	88	13	14		4	7		0	0		0	0		0.221044	0.125951		0	0		905.372	3.696
972		IPI00019488	Q9NV31	IMP3	U3 small nucleolar ribonucleoprotein protein IMP3	22	28	25		0	3		0	0		0	2		1.73561	0.137401		0	0.11932		382.536	2.538
973		IPI00791325	Q15397	KIAA0020	Pumilio domain-containing protein KIAA0020	77	25	21		0	0		0	0		0	0		0.430393	0		0	0		249.137	3.176
974		IPI00745613	Q9NPD3	EXOSC4	Exosome complex exonuclease RRP41	26	15	12		5	11		6	4		4	6		0.74815	0.620066		0.42491	0.504817		13.411	0.793
975		IPI00218505	Q8WW33	GTSF1	Gametocyte-specific factor 1	19	4	4		9	8		6	4		7	13		0.303343	0.901543		0.581455	1.38161		0.701	-0.183
976		IPI00010200	Q9H6S0	YTHDC2	Probable ATP-dependent RNA helicase YTHDC2	160	5	8		8	9		0	3		4	3		0.0585358	0.107058		0.0207143	0.057423		4.4	1.078
977		IPI00022793	P55084	HADHB	Trifunctional enzyme subunit beta, mitochondrial	51	9	10		16	17		3	0		3	6		0.268399	0.651981		0.0649862	0.231622		105.777	1.567
978		IPI00302281	Q9NY93	DDX56	Probable ATP-dependent RNA helicase DDX56	62	20	16		6	6		0	0		3	0		0.41832	0.195021		0	0.0635093		149.068	2.564
979		IPI00297851	O14646	CHD1	Isoform 1 of Chromodomain-helicase-DNA-binding protein 1	197	25	23		0	2		0	0		0	0		0.175539	0.0102295		0	0		732.977	3.475
980		IPI00041325	Q9NX24	NHP2	H/ACA ribonucleoprotein complex subunit 2	17	16	19		10	5		2	4		4	2		1.48326	0.889065		0.389917	0.463244		845.344	1.392
981		IPI00018768	Q15631	TSN	Translin	26	9	13		12	8		2	2		5	8		0.609603	0.775083		0.169964	0.656263		40.378	0.916
982		IPI00639879	Q5VT52	RPRD2	Isoform 3 of Regulation of nuclear pre-mRNA domain-containing protein 2	153	4	3		3	0		20	11		6	8		0.0329613	0.019757		0.223841	0.1201		53.136	-1.469
983		IPI00019996	Q9NWH9	SLTM	modulator of estrogen induced transcription isoform b	115	15	18		0	0		4	0		0	2		0.206735	0		0.0384266	0.0228265		6.334	1.005
984		IPI00102752	Q96T37	RBM15	Isoform 1 of Putative RNA-binding protein 15	107	17	16		5	7		0	0		3	0		0.222192	0.113003		0	0.0367998		125.215	2.652
985		IPI00218775	Q13451	FKBP5	Peptidyl-prolyl cis-trans isomerase FKBP5	51	5	7		11	17		0	0		4	4		0.169515	0.553196		0	0.205886		7.762	1.575
986		IPI00240812	Q9NTI5	PDS5B	165 kDa protein	165	19	14		2	0		0	0		2	0		0.144088	0.0122134		0	0.0159094		74.579	2.291
987		IPI00745433	Q9UKV8	EIF2C2	Isoform 1 of Protein argonaute-2	97	3	5		10	6		0	0		13	16		0.0594178	0.166203		0	0.392405		0.11	0.375
988		IPI00514053	P48444	ARCN1	Coatomer subunit delta	57	6	12		14	14		0	0		6	0		0.227507	0.494965		0	0.138161		4.21	2.238
989		IPI00029159	P49959	MRE11A	DOUBLE-STRAND BREAK REPAIR PROTEIN MRE11A	81	22	20		5	11		0	0		0	0		0.373562	0.199034		0	0		22436.2	3.818
990		IPI00384624	O14660	GART	GARS-AIRS-GART (Fragment)	11	14	0		7	8		11	0		0	0		0.916924	1.37401		1.10476	0		1.483	2.001
991		IPI00300659	Q6P1J9	CDC73	Parafibromin	61	30	30		0	4		0	0		0	0		0.70863	0.0660726		0	0		6364.49	3.817
992		IPI00473047	P54619	PRKAG1	5'-AMP-ACTIVATED PROTEIN KINASE, GAMMA-1 SUBUNIT	39	8	8		3	6		15	16		3	4		0.295565	0.232525		0.878146	0.235581		1.048	-0.346
993		IPI00019282	P78395	PRAME	Melanoma antigen preferentially expressed in tumors	58	8	17		6	10		0	0		3	0		0.310535	0.277961		0	0.0678892		44.237	2.69
994		IPI00176642	Q96GD4	AURKB	Serine/threonine-protein kinase 12	39	16	21		3	6		4	0		3	0		0.683495	0.232525		0.113309	0.100963		7.949	1.799
995		IPI00300341	Q15369	TCEB1	Transcription elongation factor B polypeptide 1	12	9	11		7	8		2	0		0	0		1.20073	1.25951		0.184127	0		34.29	2.681
996		IPI00006252	Q12904	AIMP1	Aminoacyl tRNA synthetase complex-interacting multifunctional protein 1	34	12	9		11	16		0	0		3	0		0.444978	0.800159		0	0.115811		207.368	2.798
997		IPI00015838	Q9NX58	LYAR	Cell growth-regulating nucleolar protein	44	16	14		2	5		0	0		0	0		0.491209	0.160301		0	0		357.01	3.364
998		IPI00220578	P08754	GNAI3	Guanine nucleotide-binding protein G(k) subunit alpha	41	6	3		8	4		14	20		3	3		0.158145	0.294909		0.916146	0.192077		1.468	-0.515
999		IPI00010860	O00233	PSMD9	Isoform p27-L of 26S proteasome non-ATPase regulatory subunit 9	25	9	6		6	6		15	10		4	5		0.432264	0.483652		1.10476	0.472509		0.683	-0.189
1000		IPI00221300	Q14232	EIF2B1	Translation initiation factor eIF-2B subunit alpha	34	12	20		8	9		0	0		2	2		0.678061	0.503804		0	0.154415		1763.97	2.335
1001		IPI00430472	Q8N3C0	ASCC3	Activating signal cointegrator 1 complex subunit 3	251	16	12		6	7		0	0		3	0		0.0803678	0.0521868		0	0.0156876		49.722	2.624
1002		IPI00292499	Q0VDF9	HSPA14	Heat shock 70 kDa protein 14	55	15	20		11	8		3	4		0	0		0.458462	0.348083		0.140606	0		223.472	1.904
1003		IPI00305978	O43488	AKR7A2	Aflatoxin B1 aldehyde reductase member 2	40	3	0		7	10		0	0		15	26		0.054033	0.428233		0	1.34534		0.725	0.116
1004		IPI00023860	P55209	NAP1L1	Nucleosome assembly protein 1-like 1	45	9	8		6	14		0	0		0	0		0.272166	0.447826		0	0		1130.53	3.337
1005		IPI00797126	Q13765	NACA	nascent polypeptide-associated complex alpha subunit isoform a	95	16	13		12	16		0	0		0	4		0.219924	0.296979		0	0.0552642		446.162	2.604
1006		IPI00042604	Q9BUT9	FAM195A	Isoform 1 of Protein FAM195A	18	0	8		9	7		10	9		9	9		0.320196	0.895651		1.16614	1.31253		0.884	-0.448
1007		IPI00410684	O95628	CNOT4	Isoform 4 of CCR4-NOT transcription complex subunit 4	71	0	0		8	8		9	9		7	10		0	0.227066		0.280081	0.314267		0.424	-0.906
1008		IPI00022597	P61081	UBE2M	NEDD8-conjugating enzyme Ubc12	21	0	0		6	10		8	7		8	13		0	0.767701		0.789118	1.31253		0.267	-0.996
1009		IPI00006052	Q9UHV9	PFDN2	Prefoldin subunit 2	17	13	16		12	9		0	4		4	8		1.22899	1.24469		0.259945	0.926489		44.392	1.078
1010		IPI00004671	Q14789	GOLGB1	Golgin subfamily B member 1	376	0	0		0	0		0	6		0	0		0	0		0.0176292	0		3.411	-1.643
1011		IPI00168317	Q8NBT2	SPC24	Kinetochore protein Spc24	22	20	20		5	5		6	7		0	0		1.30989	0.458003		0.652816	0		1.457	1.413
1012		IPI00064328	O14744	PRMT5	protein arginine methyltransferase 5 isoform b	71	12	10		11	10		0	0		0	3		0.223235	0.298025		0	0.0554588		50.633	2.533
1013		IPI00064328	O14744	PRMT5	protein arginine methyltransferase 5 isoform b	71	12	10		11	10		0	0		0	3		0.223235	0.298025		0	0.0554588		50.633	2.533
1014		IPI00477686	P13984	GTF2F2	General transcription factor IIF subunit 2	28	10	13		11	11		0	0		2	0		0.59179	0.791692		0	0.0937518		867.037	2.837
1015		IPI00021435	P35998	PSMC2	26S protease regulatory subunit 7	49	10	18		15	9		0	4		0	0		0.41168	0.493522		0.0901849	0		88.991	2.857
1016		IPI00032523	Q9BQY4	RHOXF2	Rhox homeobox family member 2	32	7	0		0	0		0	0		0	0		0.157596	0		0	0		2.695	1.826
1017		IPI00016339	P51148	RAB5C	Ras-related protein Rab-5C	23	8	10		10	7		5	6		6	6		0.563823	0.744753		0.528366	0.684796		1.771	0.39
1018		IPI00232533	P47813	EIF1AX	Eukaryotic translation initiation factor 1A, X-chromosomal	16	8	12		6	5		5	4		0	0		0.90055	0.69273		0.62143	0		1.001	1.359
1019		IPI00289601	Q92769	HDAC2	Isoform 2 of Histone deacetylase 2	66	36	31		20	29		0	0		24	26		0.731356	0.748072		0	0.994337		0	2.336
1020		IPI00247295	Q8NF91	SYNE1	Isoform 4 of Nesprin-1	1005	3	2		0	0		3	0		0	2		0.00358428	0		0.00329781	0.00261199		0.351	0.009
1021		IPI00783097	P41250	GARS	Glycyl-tRNA synthetase	83	7	4		9	6		15	14		0	0		0.09548	0.182098		0.386002	0		0.152	0.415
1022		IPI00216730	Q8IUE6	HIST2H2AB	Histone H2A type 2-B	14	0	0		148	269		0	0		0	170		0	30.0123		0	15.9378		1.71	1.235
1023		IPI00790530	Q9BW27	NUP85	Nuclear pore complex protein Nup85	75	18	16		0	5		10	5		0	0		0.3266	0.0671738		0.220953	0		1.885	0.993
1024		IPI00007935	Q96HC4	PDLIM5	PDZ and LIM domain protein 5	64	8	7		0	4		8	14		0	0		0.168853	0.0629755		0.379763	0		0.51	0.225
1025		IPI00301058	P50552	VASP	Vasodilator-stimulated phosphoprotein	40	8	12		17	8		0	0		2	5		0.36022	0.629755		0	0.229692		44.063	1.9
1026		IPI00016249	P51114	FXR1	Isoform 1 of Fragile X mental retardation syndrome-related protein 1	70	12	12		0	0		0	0		0	9		0.247008	0		0	0.168753		3.511	1.195
1027		IPI00033153	Q9UBU9	NXF1	Nuclear RNA export factor 1	70	16	16		10	7		0	0		0	0		0.329344	0.244705		0	0		48594	4.002
1028		IPI00024284	P98160	HSPG2	Basement membrane-specific heparan sulfate proteoglycan core protein	469	0	0		6	8		18	24		0	0		0	0.0300778		0.0989342	0		0.598	-0.336
1029		IPI00019196	P78346	RPP30	Ribonuclease P protein subunit p30	29	23	19		0	0		0	0		0	0		1.0434	0		0	0		258.975	3.08
1030		IPI00006754	P61962	DCAF7	DDB1- and CUL4-associated factor 7	39	8	7		7	8		0	5		7	7		0.277092	0.387541		0.141637	0.471163		0.495	0.493
1031		IPI00002895	P63272	SUPT4H1	Transcription elongation factor SPT4	13	12	0		6	7		0	3		6	8		0.665022	1.00761		0.254946	1.41349		0.495	0.377
1032		IPI00029728	P18074	ERCC2	TFIIH basal transcription factor complex helicase subunit	87	19	12		0	0		5	4		0	0		0.256709	0		0.114286	0		2.495	0.644
1033		IPI00026320	O95071	UBR5	E3 ubiquitin-protein ligase UBR5	309	20	16		0	0		0	0		0	0		0.0839348	0		0	0		138.434	3.115
1034		IPI00258168	O43251	RBFOX2	Isoform 8 of RNA-binding protein 9	47	0	0		2	6		6	20		5	9		0	0.171508		0.611147	0.390965		4.898	-1.697
1035		IPI00215743	Q9P2E9	RRBP1	Isoform 3 of Ribosome-binding protein 1	152	10	11		14	7		0	2		0	0		0.0995345	0.139209		0.0145364	0		412.713	2.693
1036		IPI00219229	P62310	LSM3	U6 snRNA-associated Sm-like protein LSm3	12	17	16		6	10		0	0		0	3		1.98121	1.34348		0	0.328131		243.92	2.535
1037		IPI00332499	P49321	NASP	Isoform 3 of Nuclear autoantigenic sperm protein	86	16	15		4	8		0	0		0	3		0.259694	0.140596		0	0.0457858		91.603	2.698
1038		IPI00013810	O43709	WBSCR22	Isoform 1 of Uncharacterized methyltransferase WBSCR22	32	6	14		0	0		11	8		0	0		0.450275	0		0.655954	0		0.412	-0.047
1039		IPI00916569	Q96G21	IMP4	27 kDa protein	27	23	16		5	5		0	0		0	0		1.04064	0.373188		0	0		1261.19	4.017
1040		IPI00169383	P00558	PGK1	Phosphoglycerate kinase 1	45	5	3		5	17		2	4		7	2		0.128078	0.492608		0.147302	0.262505		2.355	0.61
1041		IPI00016381	P51159	RAB27A	Isoform Long of Ras-related protein Rab-27A	25	3	4		6	4		14	18		0	3		0.201723	0.403043		1.4141	0.157503		2.929	-0.445
1042		IPI00830108	Q99543	DNAJC2	Isoform 1 of DnaJ homolog subfamily C member 2	72	11	10		7	7		4	0		0	0		0.210128	0.195924		0.0613758	0		7.482	2.178
1043		IPI00783835	O94822	RNF160	zinc finger protein 294	205	9	10		7	7		7	7		0	0		0.0667725	0.0688122		0.0754474	0		0.768	0.935
1044		IPI00479946	Q3ZCU9	STIP1	STIP1 protein	68	8	11		7	18		0	0		0	0		0.2013	0.370444		0	0		4138.66	3.79
1045		IPI00018206	P00505	GOT2	Aspartate aminotransferase, mitochondrial	47	0	3		20	25		0	0		4	5		0.0459856	0.964731		0	0.251335		4.278	1.312
1046		IPI00024145	P45880	VDAC2	Isoform 2 of Voltage-dependent anion-selective channel protein 2	30	10	9		9	7		3	4		3	2		0.456279	0.537391		0.257778	0.218754		81.669	1.031
1047		IPI00020944	P37268	FDFT1	Squalene synthetase	48	6	6		3	0		11	10		10	7		0.18011	0.0629755		0.483335	0.464853		3.329	-0.948
1048		IPI00010717	Q03426	MVK	Mevalonate kinase	42	9	5		4	0		5	14		0	0		0.240147	0.0959626		0.499775	0		0.812	0.264
1049		IPI00013949	O43765	SGTA	Small glutamine-rich tetratricopeptide repeat-containing protein alpha	34	9	9		4	5		13	13		0	3		0.38141	0.26672		0.84482	0.115811		0.781	0.032
1050		IPI00003964	Q93008	USP9X	ubiquitin specific protease 9, X-linked isoform 4	290	16	12		0	4		0	6		0	0		0.0695598	0.013898		0.0228572	0		13.462	1.783
1051		IPI00106495	Q9BPX3	NCAPG	Condensin complex subunit 3	114	16	21		5	5		2	2		0	0		0.233827	0.0883866		0.0387637	0		111.289	2.336
1052		IPI00003627	O96019	ACTL6A	Isoform 1 of Actin-like protein 6A	47	16	13		13	7		0	0		3	0		0.444527	0.428769		0	0.0837782		528.194	2.585
1053		IPI00294178	P30154	PPP2R1B	Isoform 1 of Serine/threonine-protein phosphatase 2A 65 kDa regulatory subunit A beta isoform	66	20	14		11	7		12	15		0	0		0.371136	0.274802		0.451949	0		0.082	1.005
1054		IPI00031420	O60701	UGDH	UDP-glucose 6-dehydrogenase	55	0	0		0	0		20	20		8	7		0	0		0.803465	0.357961		29493.3	-3.833
1055		IPI00184821	Q13057	COASY	Isoform 1 of Bifunctional coenzyme A synthase	62	6	3		0	0		24	23		0	0		0.10458	0		0.837483	0		5.148	-0.82
1056		IPI00375370	Q53GB2	SEC13	Protein SEC13 homolog	36	8	8		8	9		4	7		5	5		0.320196	0.475815		0.337567	0.36459		1.697	0.433
1057		IPI00021167	O75569	PRKRA	Isoform 1 of Interferon-inducible double stranded RNA-dependent protein kinase activator A	34	5	12		6	5		9	4		3	9		0.36022	0.325991		0.42241	0.463244		0.518	0.108
1058		IPI00021626	Q9BTD8	RBM42	Isoform 1 of RNA-binding protein 42	50	5	4		7	0		4	5		5	6		0.129679	0.141065		0.198858	0.288756		0.516	-0.242
1059		IPI00789324	P14923	JUP	Junction plakoglobin	63	0	0		0	94		81	74		0	63		0	1.50341		2.71807	1.31253		111851	-2.889
1060		IPI00398625	Q86YZ3	HRNR	Hornerin	282	0	3		5	15		3	8		4	7		0.00766426	0.0714615		0.0430937	0.0511978		0.656	-0.111
1061		IPI00170935	Q8N1G4	LRRC47	Leucine-rich repeat-containing protein 47	63	15	13		5	10		0	3		0	4		0.320196	0.239907		0.0526079	0.0833349		18.542	1.8
1062		IPI00016786	P60953	CDC42	Isoform 2 of Cell division control protein 42 homolog	21	8	6		0	0		19	18		14	11		0.480294	0		1.94649	1.56253		13.498	-1.63
1063		IPI00334190	Q9UJZ1	STOML2	Stomatin-like protein 2	39	10	7		15	20		0	0		0	4		0.314038	0.904263		0	0.134618		65.2	2.635
1064		IPI00011416	Q13011	ECH1	Delta(3,5)-Delta(2,4)-dienoyl-CoA isomerase, mitochondrial	36	8	11		16	18		0	0		8	6		0.380232	0.951629		0	0.510427		1.151	1.52
1065		IPI00165393	Q9BTT0	ANP32E	Acidic leucine-rich nuclear phosphoprotein 32 family member E	31	20	20		7	6		0	0		2	0		0.9296	0.422545		0	0.0846791		764.658	2.936
1066		IPI00000733	Q9Y5J1	UTP18	U3 small nucleolar RNA-associated protein 18 homolog	64	19	20		0	6		0	3		0	0		0.439018	0.0944632		0.0517859	0		688.05	2.539
1067		IPI00029079	P49915	GMPS	GMP synthase [glutamine-hydrolyzing]	77	9	8		11	12		0	0		0	4		0.159058	0.300974		0	0.0681831		11.367	2.233
1068		IPI00028005	P57740	NUP107	Nuclear pore complex protein Nup107	106	10	17		11	9		0	0		0	0		0.183508	0.190115		0	0		4742.36	3.727
1069		IPI00018402	Q15813	TBCE	Tubulin-specific chaperone E	59	11	14		9	11		0	0		0	4		0.305271	0.341562		0	0.0889848		24.576	2.379
1070		IPI00219953	P30085	CMPK1	UMP-CMP kinase 1 isoform a	26	10	13		0	0		17	18		0	0		0.637313	0		1.48718	0		0.351	-0.169
1071		IPI00028266	O95067	CCNB2	G2/mitotic-specific cyclin-B2	45	5	2		3	8		2	2		9	12		0.112068	0.246304		0.0982013	0.612512		0.866	-0.266
1072		IPI00007691	Q9Y296	TRAPPC4	Trafficking protein particle complex subunit 4	24	11	8		3	0		11	9		3	5		0.570349	0.125951		0.920637	0.437508		0.288	-0.336
1073		IPI00012369	Q13257	MAD2L1	Mitotic spindle assembly checkpoint protein MAD2A	24	9	10		6	6		6	0		0	4		0.570349	0.503804		0.276191	0.218754		0.631	1.218
1074		IPI00011916	Q13155	AIMP2	Aminoacyl tRNA synthetase complex-interacting multifunctional protein 2	35	0	8		9	10		2	0		2	9		0.164672	0.546987		0.0631294	0.412508		4.08	0.784
1075		IPI00016676	Q15388	TOMM20	Mitochondrial import receptor subunit TOM20 homolog	16	5	5		7	0		10	12		0	7		0.450275	0.440828		1.51905	0.57423		2.048	-0.485
1076		IPI00013241	Q9BZL1	UBL5	Ubiquitin-like protein 5	9	0	0		12	18		0	0		10	14		0	3.35869		0	3.50007		0.326	0.038
1077		IPI00021129	O00203	AP3B1	Isoform 1 of AP-3 complex subunit beta-1	121	7	13		8	5		2	0		0	0		0.119081	0.108255		0.0182606	0		54.955	2.514
1078		IPI00004902	P38117	ETFB	Isoform 1 of Electron transfer flavoprotein subunit beta	28	7	9		12	17		0	2		3	4		0.41168	1.04359		0.0789118	0.328131		382.016	1.517
1079		IPI00644482	Q969U7	PSMG2	Proteasome assembly chaperone 2	29	10	10		6	8		0	0		3	3		0.496855	0.486431		0	0.271557		10.661	1.768
1080		IPI00019918	Q9NUU7	DDX19A	ATP-dependent RNA helicase DDX19A	54	0	0		9	11		0	2		10	10		0	0.373188		0.0409172	0.486121		0.431	-0.304
1081		IPI00180675	Q71U36	TUBA1A	Tubulin alpha-1A chain	50	446	0		328	468		881	983		0	0		6.42633	16.0411		41.1856	0		66.984	1.754
1082		IPI00376481	Q7Z7K6	CENPV	Isoform 3 of Centromere protein V	30	13	11		6	12		0	0		3	0		0.576352	0.604564		0	0.131253		51.453	2.304
1083		IPI00299524	Q15021	NCAPD2	Condensin complex subunit 1	157	11	8		5	6		5	4		0	0		0.087187	0.0705967		0.0633305	0		1.442	1.211
1084		IPI00550746	Q9Y266	NUDC	Nuclear migration protein nudC	38	8	5		5	13		0	0		5	7		0.246466	0.477288		0	0.414482		0.55	0.989
1085		IPI00029737	O60488	ACSL4	Isoform Long of Long-chain-fatty-acid--CoA ligase 4	79	0	0		0	3		17	20		3	4		0	0.0382636		0.517422	0.1163		24.71	-2.415
1086		IPI00005948	Q9BV20	MRI1	Isoform 1 of Methylthioribose-1-phosphate isomerase	39	11	9		0	0		12	16		0	0		0.369457	0		0.793165	0		1.572	-0.179
1087		IPI00005537	P52815	MRPL12	Mitochondrial dicarboxylate carrier	48	9	16		0	6		5	7		0	6		0.375229	0.125951		0.276191	0.164066		1.936	0.464
1088		IPI00332511	P63151	PPP2R2A	Serine/threonine-protein phosphatase 2A 55 kDa regulatory subunit B alpha isoform	52	10	9		4	10		8	7		0	0		0.263238	0.271279		0.318682	0		0.21	0.944
1089		IPI00217472	P09105	HBQ1	Hemoglobin subunit theta-1	16	11	16		4	5		0	7		5	9		1.21574	0.566779		0.483335	1.14846		0.579	0.52
1090		IPI00072541	Q5JVF3	PCID2	Isoform 3 of PCI domain-containing protein 2	43	11	10		8	8		0	0		8	5		0.351843	0.374924		0	0.39681		0.775	1.186
1091		IPI00003886	Q9BVP2	GNL3	Isoform 2 of Guanine nucleotide-binding protein-like 3	61	23	15		5	7		0	0		0	0		0.448799	0.198218		0	0		4528.71	4.054
1092		IPI00016746	Q13951	CBFB	Isoform 1 of Core-binding factor subunit beta	22	3	4		7	10		6	0		9	9		0.229231	0.778606		0.3013	1.07388		0.464	0.026
1093		IPI00015148	P61224	RAP1B	Ras-related protein Rap-1b	21	0	19		0	0		52	51		11	14		0.651827	0		5.41861	1.56253		25.887	-2.927
1094		IPI00007163	Q9UK45	LSM7	U6 snRNA-associated Sm-like protein LSm7	12	5	8		8	7		0	0		0	9		0.780477	1.25951		0	0.984394		0.163	1.759
1095		IPI00015972	P09669	COX6C	Cytochrome c oxidase subunit 6C	9	0	0		12	11		0	0		6	0		0	2.575		0	0.875017		2.919	1.382
1096		IPI00024620	Q9NPA8	ENY2	Enhancer of yellow 2 transcription factor homolog	12	11	6		5	11		0	0		0	6		1.02062	1.34348		0	0.656263		0.713	2.192
1097		IPI00782992	Q9UQ35	SRRM2	Isoform 1 of Serine/arginine repetitive matrix protein 2	300	9	8		0	0		16	10		0	0		0.040825	0		0.0957463	0		0.299	-0.08
1098		IPI00292894	Q2NL82	TSR1	Pre-rRNA-processing protein TSR1 homolog	92	17	17		9	7		0	0		0	0		0.26625	0.175236		0	0		35591.9	3.947
1099		IPI00549664	Q9NXF1	TEX10	Testis-expressed sequence 10 protein	106	20	23		2	0		0	0		0	0		0.292254	0.0190115		0	0		1366.47	3.293
1100		IPI00014253	Q15050	RRS1	Ribosome biogenesis regulatory protein homolog	41	16	15		0	2		0	0		0	0		0.544723	0.0491516		0	0		800.677	3.221
1101		IPI00006099	Q14692	BMS1	Ribosome biogenesis protein BMS1 homolog	146	24	14		0	0		0	0		0	0		0.187512	0		0	0		119.601	3.137
1102		IPI00328737	Q86UK7	ZNF598	Isoform 1 of Zinc finger protein 598	99	3	5		8	0		5	7		12	10		0.0582174	0.0814228		0.133911	0.291672		1.251	-0.791
1103		IPI00031960	O95602	POLR1A	DNA-directed RNA polymerase I subunit RPA1	195	11	10		5	4		4	2		0	0		0.0775859	0.046505		0.0339928	0		5.201	1.598
1104		IPI00025717	O75431	MTX2	Metaxin-2	30	10	5		5	4		8	6		0	4		0.36022	0.302282		0.515557	0.175003		0.62	0.284
1105		IPI00815713	Q13428	TCOF1	Isoform 4 of Treacle protein	156	6	17		0	0		12	13		0	0		0.106219	0		0.177046	0		0.339	-0.183
1106		IPI00883647	Q13123	IK	RED protein	66	13	14		4	4		0	0		0	4		0.294726	0.122134		0	0.079547		4.76	2.185
1107		IPI00021338	P10515	DLAT	Dihydrolipoyllysine-residue acetyltransferase component of pyruvate dehydrogenase complex, mitochondrial	69	5	4		11	14		0	0		2	0		0.0939705	0.365075		0	0.0380442		34.511	2.64
1108		IPI00036742	Q69YN4	KIAA1429	Isoform 1 of Protein virilizer homolog	202	15	16		4	0		0	0		0	0		0.110563	0.0199526		0	0		2779.99	3.708
1109		IPI00019269	Q9GZS3	WDR61	WD repeat-containing protein 61	34	7	11		0	0		9	10		0	0		0.38141	0		0.617369	0		1.024	-0.027
1110		IPI00470596	Q14966	ZNF638	Isoform 1 of Zinc finger protein 638	221	14	16		2	0		0	0		0	0		0.0977973	0.00911862		0	0		787.244	3.455
1111		IPI00016621	O94973	AP2A2	Isoform 2 of AP-2 complex subunit alpha-2	104	0	0		58	60		0	0		0	0		0	1.14325		0	0		123.094	3.019
1112		IPI00025084	P04632	CAPNS1	Calpain small subunit 1	28	6	4		4	3		13	12		2	6		0.2573	0.251902		0.986397	0.375007		3.49	-0.626
1113		IPI00018627	Q9GZZ1	NAT13	Isoform 1 of N-acetyltransferase 13	19	5	3		0	3		15	14		5	4		0.303343	0.159096		1.68622	0.621723		12.208	-1.143
1114		IPI00022434	P02768	ALB	Putative uncharacterized protein ALB	72	390	413		0	522		0	704		682	796		8.03491	7.30515		10.8021	26.9432		1.279	0.061
1115		IPI00002922	Q9BZK7	TBL1XR1	F-box-like/WD repeat-containing protein TBL1XR1	56	7	8		4	0		7	5		9	6		0.192975	0.071972		0.236735	0.351569		0.468	-0.338
1116		IPI00785096	Q7L1Q6	BZW1	Isoform 1 of Basic leucine zipper and W2 domain-containing protein 1	48	13	16		9	16		0	0		3	6		0.435266	0.524796		0	0.246099		70.425	1.865
1117		IPI00023234	Q9UBT2	UBA2	SUMO-activating enzyme subunit 2	71	7	4		0	0		15	10		0	0		0.111618	0		0.389002	0		1.31	-0.403
1118		IPI00170594	Q8WYP5	AHCTF1	transcription factor ELYS	253	10	12		0	0		0	2		0	0		0.062647	0		0.00873332	0		10.817	1.816
1119		IPI00025695	O75419	CDC45L	CDC45-related protein	66	13	16		0	4		9	9		0	0		0.316557	0.0610671		0.3013	0		0.525	0.7
1120		IPI00002857	Q16539	MAPK14	Isoform CSBP2 of Mitogen-activated protein kinase 14	41	6	6		0	0		17	18		0	0		0.210861	0		0.943092	0		1.405	-0.493
1121		IPI00410330	Q86YP4	GATAD2A	Isoform 1 of Transcriptional repressor p66-alpha	68	18	23		7	6		0	0		2	0		0.434383	0.192631		0	0.0386037		1311.85	2.878
1122		IPI00219871	O95777	LSM8	U6 snRNA-associated Sm-like protein LSm8	10	11	11		7	6		0	0		0	0		1.58497	1.30989		0	0		389.412	3.815
1123		IPI00470883	Q6MZP3	STAG2	stromal antigen 2 isoform a	146	19	19		0	5		0	0		0	0		0.187512	0.0345071		0	0		13649.5	3.373
1124		IPI00879950			15 kDa protein	15	0	0		5	0		0	0		0	0		0	0.335869		0	0		3.064	1.767
1125		IPI00005162	O15145	ARPC3	Actin-related protein 2/3 complex subunit 3	21	9	5		5	6		7	4		3	3		0.480294	0.527794		0.578686	0.375007		1.026	0.358
1126		IPI00013180	P41223	BUD31	Protein BUD31 homolog	17	6	9		0	8		0	0		9	9		0.635683	0.474168		0	1.38973		0.413	0.445
1127		IPI00219518	P40616	ARL1	ADP-ribosylation factor-like protein 1	20	8	11		0	0		2	7		0	5		0.684418	0		0.497144	0.328131		0.442	0.044
1128		IPI00168112	Q8NB37	PDDC1	Isoform 1 of Parkinson disease 7 domain-containing protein 1	23	5	8		0	0		11	14		0	0		0.407205	0		1.20083	0		1.124	-0.349
1129		IPI00017256	Q15404	RSU1	Ras suppressor protein 1	32	9	16		5	0		2	0		2	0		0.562844	0.157439		0.0690478	0.0820328		52.646	1.883
1130		IPI00005179	O15160	POLR1C	Isoform 1 of DNA-directed RNA polymerases I and III subunit RPAC1	39	7	9		6	8		4	2		4	0		0.295565	0.361705		0.169964	0.134618		7.19	1.058
1131		IPI00030781	P42224	STAT1	Isoform Alpha of Signal transducer and activator of transcription 1-alpha/beta	87	11	8		0	3		6	7		0	0		0.157338	0.0347451		0.16508	0		0.725	0.589
1132		IPI00154590	Q9BYG3	MKI67IP	MKI67 FHA domain-interacting nucleolar phosphoprotein	34	20	18		7	7		0	0		0	0		0.805198	0.414897		0	0		19733.8	4.07
1133		IPI00007811	P11802	CDK4	Cell division protein kinase 4	34	25	24		17	16		35	31		13	13		1.03828	0.977972		2.14454	1.0037		0.697	-0.065
1134		IPI00163084	Q9HCS7	XAB2	Pre-mRNA-splicing factor SYF1	100	12	10		5	6		3	4		0	4		0.158497	0.110837		0.0773335	0.052501		7.061	1.084
1135		IPI00012079	P23588	EIF4B	Eukaryotic translation initiation factor 4B	69	7	9		9	6		0	0		0	2		0.167059	0.219045		0	0.0380442		31.411	2.555
1136		IPI00013297	Q13442	PDAP1	28 kDa heat- and acid-stable phosphoprotein	21	11	8		9	6		0	0		6	0		0.651827	0.71972		0	0.375007		2.234	1.904
1137		IPI00895860	Q14676	MDC1	Isoform 3 of Mediator of DNA damage checkpoint protein 1	196	9	5		3	5		0	0		0	0		0.05146	0.0411268		0	0		40.243	3.409
1138		IPI00021347	P68036	UBE2L3	Ubiquitin-conjugating enzyme E2 L3	18	0	3		7	3		0	0		3	2		0.120073	0.559782		0	0.36459		0.818	0.904
1139		IPI00002557	Q9UBF2	COPG2	Coatomer subunit gamma-2	98	11	8		8	10		7	4		0	0		0.139677	0.185071		0.124004	0		0.877	1.265
1140		IPI00789041	Q9H307	PNN	Isoform 1 of Pinin	82	10	19		0	3		0	3		0	0		0.25479	0.0368637		0.0404182	0		28.019	2.073
1141		IPI00087498	Q56NI9	ESCO2	N-acetyltransferase ESCO2	68	8	0		0	0		0	0		0	0		0.0847577	0		0	0		3.105	1.666
1142		IPI00334291	P36776	LONP1	Lon protease homolog	103	5	6		17	18		0	0		2	0		0.0769402	0.342391		0	0.0254859		192.668	2.974
1143		IPI00000948	Q9Y4P3	TBL2	Transducin beta-like protein 2	50	17	17		6	8		0	0		0	0		0.489899	0.28213		0	0		22450	3.796
1144		IPI00306642	Q9NV06	DCAF13	WD repeats and SOF1 domain containing	68	9	18		5	5		0	0		0	0		0.286057	0.148178		0	0		780.557	3.811
1145		IPI00296388	Q9UIF9	BAZ2A	Isoform 2 of Bromodomain adjacent to zinc finger domain protein 2A	211	12	9		0	0		0	0		0	0		0.0717026	0		0	0		55.381	3.265
1146		IPI00019755	P78417	GSTO1	Glutathione S-transferase omega-1	28	9	5		5	4		6	5		5	6		0.36022	0.323874		0.434015	0.515635		0.587	0.032
1147		IPI00032426	Q9Y316	MEMO1	Protein MEMO1	34	0	2		0	3		11	7		4	5		0.0423788	0.0889065		0.584876	0.347433		5.234	-1.707
1148		IPI00217413	Q7Z478	DHX29	ATP-dependent RNA helicase DHX29	155	9	7		4	7		0	0		2	2		0.074368	0.0715076		0	0.0338716		13.857	1.907
1149		IPI00106698	Q9BRX2	PELO	Protein pelota homolog	43	10	10		0	4		7	7		2	5		0.335089	0.0937309		0.359691	0.213667		0.454	0.029
1150		IPI00301082	P43355	MAGEA1	Melanoma-associated antigen 1	34	6	5		6	9		6	4		0	6		0.233084	0.444533		0.324931	0.231622		0.501	0.492
1151		IPI00023529	Q00534	CDK6	Cell division protein kinase 6	37	30	34		17	20		33	26		0	11		1.24617	1.00761		1.76165	0.39021		0.149	0.597
1152		IPI00009101	Q6ZRS2	SRCAP	Isoform 2 of Helicase SRCAP	337	2	0		0	3		0	3		2	0		0.00427561	0.0089698		0.0098347	0.00778947		0.34	0.007
1153		IPI00216805	O94788	ALDH1A2	Isoform 1 of Retinal dehydrogenase 2	57	2	0		2	4		14	14		0	4		0.0252786	0.106064		0.542692	0.092107		20.683	-1.195
1154		IPI00924503	Q9H3S7	PTPN23	Tyrosine-protein phosphatase non-receptortype 23	165	0	0		6	4		11	10		5	7		0	0.0610671		0.140606	0.0954564		1.003	-1.216
1155		IPI00174442	Q8NCA5	FAM98A	Protein FAM98A	55	9	10		11	8		0	0		0	4		0.248879	0.348083		0	0.0954564		17.486	2.341
1156		IPI00305668	P82932	MRPS6	28S ribosomal protein S6, mitochondrial	14	7	10		5	7		0	0		0	0		0.87482	0.863664		0	0		199.414	3.606
1157		IPI00028980	Q14146	URB2	Unhealthy ribosome biogenesis protein 2 homolog	171	20	18		0	5		0	0		0	0		0.160098	0.0294622		0	0		10993.4	3.616
1158		IPI00027032	O95372	LYPLA2	Acyl-protein thioesterase 2	25	4	0		3	4		8	0		4	5		0.11527	0.28213		0.353525	0.472509		0.937	-0.357
1159		IPI00219628	P05771	PRKCB	Isoform Beta-II of Protein kinase C beta type	77	4	0		2	4		13	11		0	2		0.0374255	0.0785149		0.344342	0.0340916		2.657	-0.744
1160		IPI00008531	Q9UKL0	RCOR1	REST corepressor 1	53	6	9		0	6		3	0		3	5		0.203898	0.114069		0.0625339	0.198117		2.45	0.572
1161		IPI00005040	P11310	ACADM	Isoform 1 of Medium-chain specific acyl-CoA dehydrogenase, mitochondrial	47	0	3		6	12		5	3		7	10		0.0459856	0.385892		0.188045	0.474743		0.594	-0.233
1162		IPI00032957	P63279	UBE2I	SUMO-conjugating enzyme UBC9	18	6	6		7	7		0	0		0	0		0.480294	0.783695		0	0		36.505	3.808
1163		IPI00386189	Q9BXJ9	NARG1	Isoform 1 of NMDA receptor-regulated protein 1	101	0	0		9	18		2	3		0	3		0	0.26936		0.0546913	0.0389859		1.222	0.556
1164		IPI00022648	P55010	EIF5	Eukaryotic translation initiation factor 5	49	10	9		9	4		4	5		0	0		0.279354	0.267324		0.202916	0		2.08	1.3
1165		IPI00301434	Q9H3K6	BOLA2	BolA-like protein 2	17	7	11		6	8		0	0		0	0		0.762819	0.829794		0	0		284.117	3.361
1166		IPI00332428	Q9BXY0	MAK16	Protein MAK16 homolog	35	21	23		2	0		0	0		0	0		0.905696	0.0575776		0	0		1326.6	3.399
1167		IPI00477118	Q6NUQ4	TMEM214	Transmembrane protein 214	77	15	14		7	14		0	0		0	0		0.271335	0.274802		0	0		62280.4	3.717
1168		IPI00413730	Q9NR19	ACSS2	Acetyl-coenzyme A synthetase, cytoplasmic	79	0	0		0	0		21	19		0	0		0	0		0.559375	0		396.237	-3.039
1169		IPI00015164	O43929	ORC4L	Origin recognition complex subunit 4	50	5	4		3	4		6	10		6	2		0.129679	0.141065		0.353525	0.210004		0.949	-0.351
1170		IPI00293533	P37198	NUP62	Nuclear pore glycoprotein p62	53	8	13		0	5		5	6		3	0		0.285457	0.0950573		0.229291	0.0742939		2.689	0.506
1171		IPI00029081	P49916	LIG3	Isoform Alpha of DNA ligase 3	113	9	13		3	0		4	2		0	2		0.140263	0.0267506		0.0586601	0.0232305		9.039	1.023
1172		IPI00014310	Q13616	CUL1	Cullin-1	90	11	4		8	2		6	2		0	0		0.120073	0.111956		0.0982013	0		0.627	1.231
1173		IPI00303158	Q8NFW8	CMAS	Isoform 1 of N-acylneuraminate cytidylyltransferase	48	16	13		3	5		0	4		2	0		0.435266	0.167935		0.0920637	0.0546886		6.376	1.814
1174		IPI00025086	P20674	COX5A	Cytochrome c oxidase subunit 5A, mitochondrial	17	11	14		11	19		0	0		0	7		1.05947	1.77813		0	0.540452		8.04	2.695
1175		IPI00219037	P16104	H2AFX	Histone H2A.x	15	307	495		0	0		0	0		115	0		38.5195	0		0	10.0627		1.981	1.428
1176		IPI00162563	O75150	RNF40	Isoform 1 of E3 ubiquitin-protein ligase BRE1B	114	10	7		0	0		9	6		0	0		0.107434	0		0.145364	0		0.348	0.101
1177		IPI00007729	Q9UMY1	NOL7	Isoform 1 of Nucleolar protein 7	29	16	15		0	5		0	0		0	0		0.770126	0.173725		0	0		6422.35	3.676
1178		IPI00239815	Q969X6	CIRH1A	Isoform 1 of Cirhin	77	16	15		0	0		0	0		0	0		0.290047	0		0	0		299.54	2.913
1179		IPI00293817	Q99747	NAPG	Gamma-soluble NSF attachment protein	35	5	6		5	3		3	5		0	0		0.226424	0.23031		0.252518	0		0.436	0.97
1180		IPI00789069	Q9NVJ2	ARL8B	ADP-ribosylation factor-like protein 8B	21	0	0		5	3		11	8		5	5		0	0.38385		0.999549	0.625012		1.088	-1.367
1181		IPI00017596	Q15691	MAPRE1	Microtubule-associated protein RP/EB family member 1	30	10	8		9	5		0	0		8	4		0.432264	0.470217		0	0.52501		0.295	1.225
1182		IPI00219673	Q9Y2Q3	GSTK1	Glutathione S-transferase kappa 1	25	6	8		12	10		0	0		3	2		0.403447	0.886695		0	0.262505		29.805	1.948
1183		IPI00005658	P11441	UBL4A	Ubiquitin-like protein 4A	18	13	13		4	6		3	0		0	0		1.04064	0.559782		0.184127	0		53.009	2.268
1184		IPI00218495	P29372	MPG	Isoform 2 of DNA-3-methyladenine glycosylase	32	13	16		5	6		0	0		2	0		0.652899	0.346365		0	0.0820328		121.275	2.856
1185		IPI00158020	Q8IX01	SFRS14	Isoform 1 of Putative splicing factor, arginine/serine-rich 14	120	10	14		2	5		0	0		0	2		0.144088	0.0587771		0	0.0218754		30.052	2.467
1186		IPI00217862	O43818	RRP9	U3 small nucleolar RNA-interacting protein 2	52	14	19		4	3		0	0		0	0		0.457203	0.135639		0	0		408.663	3.655
1187		IPI00019848	P51610	HCFC1	Isoform 1 of Host cell factor 1	209	15	14		0	0		0	0		0	0		0.0999654	0		0	0		202.211	3.15
1188		IPI00180454	Q9Y3A2	UTP11L	Probable U3 small nucleolar RNA-associated protein 11	30	13	11		6	4		0	0		0	0		0.576352	0.335869		0	0		897.648	3.91
1189		IPI00306301	P08559	PDHA1	Mitochondrial PDHA1	48	0	0		16	22		0	0		4	4		0	0.797689		0	0.218754		5.442	0.785
1190		IPI00152708	Q8TED0	UTP15	U3 small nucleolar RNA-associated protein 15 homolog	58	16	17		0	0		0	0		0	0		0.409906	0		0	0		223.665	3.079
1191		IPI00029695	Q12824	SMARCB1	Isoform A of SWI/SNF-related matrix-associated actin-dependent regulator of chromatin subfamily B member 1	44	9	5		4	8		4	5		4	0		0.229231	0.274802		0.225975	0.11932		0.914	0.671
1192		IPI00032879	Q9Y3D8	AK6	Adenylate kinase isoenzyme 6	20	13	9		4	5		5	3		2	0		0.792484	0.453423		0.441906	0.131253		7.613	1.097
1193		IPI00008791	O76071	CIAO1	Probable cytosolic iron-sulfur protein assembly protein CIAO1	38	2	3		0	0		11	5		0	0		0.0947948	0		0.465164	0		5.432	-0.798
1194		IPI00014539	P17482	HOXB9	Homeobox protein Hox-B9	28	4	0		0	0		8	6		12	9		0.10292	0		0.552382	0.984394		6.451	-2.295
1195		IPI00221114	Q9UPN9	TRIM33	Isoform Beta of E3 ubiquitin-protein ligase TRIM33	121	15	12		3	4		0	0		0	0		0.160759	0.0582913		0	0		263.837	3.76
1196		IPI00217626	Q8IXT5	RBM12B	Putative uncharacterized protein RBM12B	103	14	10		4	0		0	0		0	0		0.16787	0.0391304		0	0		1158.99	3.476
1197		IPI00025874	P04843	RPN1	Dolichyl-diphosphooligosaccharide--protein glycosyltransferase subunit 1 precursor	73	8	11		9	9		0	0		0	0		0.187512	0.248451		0	0		299.418	3.904
1198		IPI00739464			Actin, gamma 1	17	0	0		0	0		10	0		0	0		0	0		0.649862	0		1.55	-1.975
1199		IPI00294211	Q92620	DHX38	Pre-mRNA-splicing factor ATP-dependent RNA helicase PRP16	141	14	10		0	0		0	0		0	0		0.122628	0		0	0		199.974	3.017
1200		IPI00022239	P53582	METAP1	Methionine aminopeptidase 1	43	7	5		2	3		5	8		3	6		0.201053	0.117164		0.333999	0.274715		0.778	-0.262
1201		IPI00013184	P41227	ARD1A	N-terminal acetyltransferase complex ARD1 subunit homolog A	26	5	5		6	4		3	3		0	0		0.277092	0.387541		0.254946	0		0.598	1.304
1202		IPI00479997	P16949	STMN1	Stathmin	17	3	6		7	4		4	0		0	4		0.38141	0.651981		0.259945	0.30883		0.381	0.959
1203		IPI00016620	Q9H939	PSTPIP2	Isoform 1 of Proline-serine-threonine phosphatase-interacting protein 2	39	4	4		5	5		0	3		10	8		0.147783	0.258361		0.0849819	0.605781		1.091	-0.105
1204		IPI00215966	O95059	RPP14	Ribonuclease P protein subunit p14	14	11	12		4	5		0	0		3	4		1.18358	0.647748		0	0.656263		4.018	1.547
1205		IPI00014149	Q15006	TTC35	Tetratricopeptide repeat protein 35	35	7	7		8	10		0	0		6	0		0.288176	0.518198		0	0.225004		1.103	1.855
1206		IPI00021328	Q6NXR0	IRGC	Interferon-inducible GTPase 5	50	0	0		0	0		0	0		4	0		0	0		0	0.105002		2.388	-1.731
1207		IPI00218097	O60271	SPAG9	145 kDa protein	145	0	0		5	5		0	4		3	0		0	0.0694902		0.0304763	0.0271557		0.595	0.281
1208		IPI00016868	Q9Y4R8	TELO2	Telomere length regulation protein TEL2 homolog	92	4	2		4	4		6	6		0	0		0.0469852	0.087618		0.1441	0		0.214	0.355
1209		IPI00018931	Q96QK1	VPS35	Vacuolar protein sorting-associated protein 35	92	4	8		9	13		0	5		0	0		0.0939705	0.24095		0.0600416	0		2.922	2.058
1210		IPI00009407	P61803	DAD1	Dolichyl-diphosphooligosaccharide--protein glycosyltransferase subunit DAD1	12	5	8		12	14		0	0		2	4		0.780477	2.18315		0	0.656263		20.869	1.922
1211		IPI00027705	P49643	PRIM2	Isoform 1 of DNA primase large subunit	59	11	17		0	0		3	6		0	0		0.341904	0		0.168523	0		1.504	0.65
1212		IPI00397801	Q5D862	FLG2	Filaggrin-2	248	0	0		14	9		0	5		5	5		0	0.0934475		0.0222735	0.0529244		1.148	0.009
1213		IPI00299417	Q13769	THOC5	THO complex subunit 5 homolog	79	13	13		4	4		0	0		0	0		0.237107	0.102036		0	0		483.883	3.872
1214		IPI00006865	O75396	SEC22B	Vesicle-trafficking protein SEC22b	25	12	14		5	9		0	4		0	0		0.749258	0.56426		0.176762	0		22.202	2.178
1215		IPI00031655	Q9BRG1	VPS25	Vacuolar protein-sorting-associated protein 25	21	5	8		0	0		13	13		0	0		0.445987	0		1.3678	0		0.632	-0.402
1216		IPI00220766	Q04760	GLO1	Lactoylglutathione lyase	21	10	10		3	3		0	0		0	0		0.686134	0.287888		0	0		79.565	3.393
1217		IPI00185146	Q96P70	IPO9	Importin-9	116	14	8		3	4		0	0		0	0		0.136635	0.0608039		0	0		200.06	3.38
1218		IPI00714673	Q9MZ32	FN1	Fibronectin 1 isoform 4 preproprotein isoform 10	253	0	0		15	21		0	0		0	0		0	0.143375		0	0		88.18	3.399
1219		IPI00297900	Q13206	DDX10	Probable ATP-dependent RNA helicase DDX10	101	21	17		0	0		0	0		0	0		0.271057	0		0	0		420.258	3.101
1220		IPI00107339	Q9BYB4	GNB1L	Isoform 1 of Guanine nucleotide-binding protein subunit beta-like protein 1	36	8	6		3	5		4	7		3	3		0.280171	0.223913		0.337567	0.218754		0.878	0.211
1221		IPI00294879	P46060	RANGAP1	Ran GTPase-activating protein 1	64	17	8		0	0		4	3		0	0		0.281422	0		0.120834	0		4.642	0.782
1222		IPI00032831	O95721	SNAP29	Synaptosomal-associated protein 29	29	8	11		4	5		3	2		0	0		0.472013	0.312706		0.190477	0		8.008	1.679
1223		IPI00102425	Q96P16	RPRD1A	Isoform 1 of Regulation of nuclear pre-mRNA domain-containing protein 1A	36	8	12		5	5		0	2		0	0		0.400245	0.279891		0.0613758	0		22.395	2.47
1224		IPI00221328	O15247	CLIC2	Chloride intracellular channel protein 2	28	8	12		4	2		0	4		5	8		0.5146	0.215916		0.157824	0.609387		0.52	0.396
1225		IPI00165171	Q96DF8	DGCR14	Protein DGCR14	53	4	5		3	4		0	0		8	8		0.122339	0.13308		0	0.396234		0.253	0.259
1226		IPI00167572	Q52LJ0	FAM98B	Protein FAM98B	37	12	8		11	0		9	9		2	0		0.389427	0.299559		0.537453	0.0709473		2.009	0.479
1227		IPI00028059	P49757	NUMB	Isoform 1 of Protein numb homolog	71	0	0		5	13		0	5		4	13		0	0.25545		0.0778003	0.314267		0.456	-0.437
1228		IPI00031679	Q9BQ75	C3orf26	Uncharacterized protein C3orf26	32	10	10		0	6		0	0		3	6		0.450275	0.188926		0	0.369148		2.55	1.114
1229		IPI00016513	P61026	RAB10	Ras-related protein Rab-10	23	15	0		10	19		37	39		0	0		0.469852	1.27046		3.65053	0		0.225	0.473
1230		IPI00215918	P18085	ARF4	ADP-ribosylation factor 4	21	0	0		0	0		27	23		11	13		0	0		2.63039	1.50003		1.62564e+06	-4.267
1231		IPI00002134	Q16401	PSMD5	26S proteasome non-ATPase regulatory subunit 5	56	10	11		6	5		0	0		0	0		0.270165	0.197923		0	0		179.277	3.537
1232		IPI00290461	O75822	EIF3J	Eukaryotic translation initiation factor 3 subunit J	29	6	6		4	8		0	0		0	0		0.298113	0.416941		0	0		68.843	3.549
1233		IPI00242273	Q92925	SMARCD2	SWI/SNF-related matrix-associated actin-dependent regulator of chromatin d2 isoform 2	57	10	10		7	6		0	0		0	0		0.252786	0.229805		0	0		156.863	3.908
1234		IPI00419473	P20290	BTF3	Isoform 2 of Transcription factor BTF3	18	12	8		5	7		0	0		0	0		0.800489	0.671738		0	0		285.003	3.629
1235		IPI00013999	P15976	GATA1	Isoform 1 of Erythroid transcription factor	43	0	0		7	0		0	0		15	14		0	0.164029		0	0.885192		6.969	-1.301
1236		IPI00031681	P24941	CDK2	Cell division protein kinase 2	34	37	34		0	21		0	46		0	0		1.50445	0.622346		1.49468	0		297.23	2.51
1237		IPI00021692	Q9NR56	MBNL1	Isoform 1 of Muscleblind-like protein 1	42	0	22		34	45		68	57		0	57		0.377374	1.89526		3.28799	1.78128		3.879	-0.453
1238		IPI00295889	P09132	SRP19	Signal recognition particle 19 kDa protein	16	8	11		5	10		0	0		3	0		0.855523	0.944632		0	0.246099		21.253	2.356
1239		IPI00026965	P61077	UBE2D3	Isoform 1 of Ubiquitin-conjugating enzyme E2 D3	17	5	0		6	8		0	0		7	4		0.211894	0.829794		0	0.849281		0.578	0.696
1240		IPI00011528	Q05048	CSTF1	Cleavage stimulation factor subunit 1	48	5	8		5	3		0	0		6	0		0.195119	0.167935		0	0.164066		0.154	1.666
1241		IPI00744598	Q9Y5S4	POLE	DNA polymerase	263	8	11		5	0		0	5		0	0		0.052047	0.019156		0.0210031	0		4.221	1.768
1242		IPI00746165	O75083	WDR1	Isoform 1 of WD repeat-containing protein 1	66	9	8		2	5		8	5		0	0		0.185568	0.106867		0.217605	0		0.291	0.794
1243		IPI00022042	Q8NBF6	AVL9	Isoform 2 of Late secretory pathway protein AVL9 homolog	65	0	0		4	0		0	0		0	0		0	0.0620066		0	0		2.586	1.724
1244		IPI00007694	Q9Y570	PPME1	Isoform 1 of Protein phosphatase methylesterase 1	42	6	6		0	4		0	0		0	0		0.20584	0.0959626		0	0		121.483	3.176
1245		IPI00004795	P54105	CLNS1A	Methylosome subunit pICln	26	13	13		6	7		0	0		0	0		0.72044	0.503804		0	0		3925.72	3.602
1246		IPI00001589	Q9Y5L4	TIMM13	Mitochondrial import inner membrane translocase subunit Tim13	11	10	12		8	14		0	0		0	0		1.44088	2.01521		0	0		6080.75	3.249
1247		IPI00465128	P46379	BAT3	Isoform 1 of Large proline-rich protein BAT3	119	15	10		5	4		0	0		0	0		0.151353	0.0762056		0	0		563.386	3.893
1248		IPI00006702	Q8IZL8	PELP1	Proline-, glutamic acid-, leucine-rich protein 1 (PELP1)	125	18	19		4	0		0	0		0	0		0.21325	0.0322434		0	0		8262.49	3.485
1249		IPI00303099	Q53HL2	CDCA8	Borealin	31	20	18		2	5		0	0		0	0		0.88312	0.227524		0	0		442.751	3.66
1250		IPI00410590	Q8ND56	LSM14A	Isoform 2 of Protein LSM14 homolog A	51	6	3		0	4		2	0		4	5		0.127137	0.079028		0.0433241	0.231622		0.448	0.166
1251		IPI00028438	Q8IY22	CMIP	c-Maf-inducing protein isoform C-mip	86	4	0		4	3		5	5		2	4		0.0335089	0.0820146		0.128461	0.0915715		0.554	-0.334
1252		IPI00220637	P49591	SARS	Seryl-tRNA synthetase, cytoplasmic	59	3	3		7	11		3	0		4	5		0.0732651	0.307406		0.0561745	0.200216		0.968	0.667
1253		IPI00002966	P34932	HSPA4	Heat shock 70 kDa protein 4	94	0	0		11	11		0	3		6	6		0	0.235823		0.0352585	0.167556		0.744	0.028
1254		IPI00003925	P11177	PDHB	Isoform 1 of Pyruvate dehydrogenase E1 component subunit beta, mitochondrial	39	0	4		11	11		3	3		0	4		0.0738913	0.568394		0.169964	0.134618		4.709	0.841
1255		IPI00290684	Q96T60	PNKP	Bifunctional polynucleotide phosphatase/kinase	57	4	0		0	0		6	6		12	7		0.0505572	0		0.232582	0.437508		4.537	-2.088
1256		IPI00062336	Q96P16	RPRD1A	Isoform 2 of Regulation of nuclear pre-mRNA domain-containing protein 1A	33	8	12		5	5		0	0		0	0		0.436631	0.305336		0	0		144.769	3.381
1257		IPI00014474	O43823	AKAP8	A-kinase anchor protein 8	76	0	0		0	0		6	6		7	10		0	0		0.174437	0.293591		314.96	-3.589
1258		IPI00644570			18 kDa protein	18	13	10		7	11		3	0		0	0		0.920563	1.00761		0.184127	0		144.3	2.526
1259		IPI00329038	Q96SN8	CDK5RAP2	Isoform 1 of CDK5 regulatory subunit-associated protein 2	215	0	0		0	6		0	0		0	0		0	0.0281193		0	0		1.827	1.856
1260		IPI00413895	Q08379	GOLGA2	Golgi autoantigen, golgin subfamily a, 2	113	9	11		3	2		5	3		0	0		0.127512	0.0445844		0.0782134	0		0.603	1.165
1261		IPI00004655	Q14331	FRG1	Protein FRG1	29	8	11		9	10		0	0		3	4		0.472013	0.660157		0	0.316816		17.91	1.674
1262		IPI00169413	P82930	MRPS34	28S ribosomal protein S34, mitochondrial	26	9	10		7	9		0	0		2	3		0.526476	0.620066		0	0.252409		22.667	1.919
1263		IPI00797373	Q8NF50	DOCK8	Isoform 1 of Dedicator of cytokinesis protein 8	239	7	2		5	8		3	0		2	0		0.0271296	0.0548071		0.0138673	0.0109835		2.663	1.459
1264		IPI00297084	P39656	DDOST	Dolichyl-diphosphooligosaccharide--protein glycosyltransferase 48 kDa subunit	51	9	12		6	7		0	0		0	0		0.296652	0.256841		0	0		520.656	3.618
1265		IPI00008477	Q9ULW0	TPX2	Targeting protein for Xklp2	86	13	16		2	0		0	0		2	0		0.242939	0.0234327		0	0.0305238		40.813	2.189
1266		IPI00024157	Q00688	FKBP3	Peptidyl-prolyl cis-trans isomerase FKBP3	25	16	15		3	0		0	0		0	0		0.893346	0.120913		0	0		1771.35	3.581
1267		IPI00003921	P11171	EPB41	Isoform 1 of Protein 4.1	97	0	4		16	14		0	0		0	0		0.0297089	0.311631		0	0		3581.47	3.547
1268		IPI00294229	Q9Y2P8	RCL1	RNA 3'-terminal phosphate cyclase-like protein	41	16	15		4	4		0	0		0	0		0.544723	0.196606		0	0		481.968	3.91
1269		IPI00795676	P62491	RAB11A	22 kDa protein	22	3	5		2	0		12	12		0	0		0.261978	0.0916007		1.2052	0		2.68	-0.391
1270		IPI00007089	O95478	NSA2	Ribosome biogenesis protein NSA2 homolog	30	10	14		4	5		0	0		0	0		0.576352	0.302282		0	0		419.192	3.759
1271		IPI00429191	P62495	ETF1	Eukaryotic peptide chain release factor subunit 1	49	11	8		9	9		0	0		0	0		0.279354	0.370142		0	0		367.453	3.638
1272		IPI00641990	Q9Y4W2	LAS1L	Isoform 1 of Protein LAS1 homolog	83	11	18		0	0		0	0		0	0		0.25172	0		0	0		142.672	2.955
1273		IPI00218466	P61619	SEC61A1	Protein transport protein Sec61 subunit alpha isoform 1	53	13	10		0	0		0	0		0	0		0.312644	0		0	0		245.544	3.164
1274		IPI00006050	Q9Y4C2	FAM115A	Isoform 1 of Protein FAM115A	102	0	0		0	0		15	13		0	0		0	0		0.303269	0		223.254	-3.488
1275		IPI00107855	Q9BQS7	HEPH	Isoform 1 of Hephaestin	130	0	0		0	0		21	14		0	0		0	0		0.297437	0		319.067	-3.078
1276		IPI00011126	P62191	PSMC1	26S protease regulatory subunit 4	49	15	16		9	8		5	4		4	4		0.455789	0.349578		0.202916	0.21429		266.602	1.002
1277		IPI00182469	O60716	CTNND1	Isoform 1AB of Catenin delta-1	107	2	0		3	3		2	0		4	3		0.0134662	0.0565014		0.0206498	0.0858661		0.6	-0.097
1278		IPI00021248	P53350	PLK1	Serine/threonine-protein kinase PLK1	68	10	7		0	8		0	0		2	0		0.18011	0.118542		0	0.0386037		168.026	2.156
1279		IPI00009702	Q6P2H3	CCDC21	Isoform 2 of Coiled-coil domain-containing protein 21	86	0	0		5	5		2	0		7	10		0	0.117164		0.0256922	0.259453		0.468	-0.617
1280		IPI00790937	Q96D46	NMD3	60S ribosomal export protein NMD3	58	13	10		0	0		0	3		0	0		0.285692	0		0.057143	0		15.276	1.57
1281		IPI00791573	Q9Y2Z0	SUGT1	Isoform 2 of Suppressor of G2 allele of SKP1 homolog	38	9	3		7	5		0	0		0	3		0.227507	0.318192		0	0.10362		1.469	2.214
1282		IPI00166865	Q8N5K1	CISD2	CDGSH iron sulfur domain-containing protein 2	15	8	9		5	6		0	0		0	0		0.816499	0.738912		0	0		201.617	3.42
1283		IPI00409635	A0FGR8	ESYT2	Isoform 2 of Extended synaptotagmin-2	99	0	3		14	12		0	0		0	0		0.0218315	0.264624		0	0		1245.91	3.522
1284		IPI00302458	Q9UIA9	XPO7	Exportin-7	124	0	0		0	3		14	14		0	0		0	0.0243776		0.249463	0		21.3	-1.666
1285		IPI00395568	Q8IWS0	PHF6	Isoform 1 of PHD finger protein 6	41	8	8		3	3		0	0		0	0		0.281147	0.147455		0	0		50.569	3.333
1286		IPI00023078	Q5T750	C1orf68	Skin-specific protein 32	26	0	0		18	11		0	0		3	0		0	1.12387		0	0.151445		6.031	1.795
1287		IPI00328815	Q86UV5	USP48	USP48 protein	121	8	11		0	0		9	5		0	0		0.113127	0		0.127824	0		0.909	0.236
1288		IPI00847896	Q9BQ67	GRWD1	Glutamate-rich WD repeat-containing protein 1	49	4	5		0	0		11	8		2	0		0.132326	0		0.428378	0.0535725		1.687	-0.755
1289		IPI00171665	Q8NFH4	NUP37	Nucleoporin Nup37	37	7	6		0	5		4	4		4	0		0.253128	0.136163		0.238868	0.141895		0.916	0.332
1290		IPI00011997	Q9H7E9	C8orf33	Isoform 1 of UPF0488 protein C8orf33	25	8	6		2	0		8	0		5	5		0.403447	0.0806086		0.353525	0.52501		1.049	-0.131
1291		IPI00030770	O95456	PSMG1	Isoform 1 of Proteasome assembly chaperone 1	33	4	11		6	8		0	0		0	0		0.327473	0.42747		0	0		171.283	3.576
1292		IPI00220741	P02549	SPTA1	Isoform 1 of Spectrin alpha chain, erythrocyte	280	5	9		5	5		5	5		0	0		0.036022	0.035986		0.0394559	0		0.274	0.996
1293		IPI00220070	Q16877	PFKFB4	6-phosphofructo-2-kinase/fructose-2,6-biphosphatase 4	54	0	0		0	0		10	16		7	3		0	0		0.531924	0.24306		1119.31	-3.859
1294		IPI00886911			Actin alpha 1 skeletal muscle protein	51	0	0		0	0		0	0		4	0		0	0		0	0.102943		2.388	-1.731
1295		IPI00005979	Q9UI10	EIF2B4	Isoform 1 of Translation initiation factor eIF-2B subunit delta	58	13	8		7	8		0	0		0	2		0.260849	0.260588		0	0.0452595		92.362	2.566
1296		IPI00000279	Q8WU90	ZC3H15	Zinc finger CCCH domain-containing protein 15	49	9	9		6	5		0	0		0	0		0.264652	0.226198		0	0		67.981	3.425
1297		IPI00006298	Q13427	PPIG	Isoform 1 of Peptidyl-prolyl cis-trans isomerase G	89	9	14		3	11		0	0		0	2		0.186181	0.1585		0	0.029495		126.851	2.635
1298		IPI00027898	Q9NSI2	C21orf70	Isoform A of Uncharacterized protein C21orf70	25	15	15		0	0		0	0		0	0		0.864528	0		0	0		233.865	2.985
1299		IPI00790299	Q9NWH9	SLTM	68 kDa protein	68	11	11		0	0		0	0		0	0		0.233084	0		0	0		125.625	3.068
1300		IPI00291646	Q5JYA1	MTHFD1L	Methylenetetrahydrofolate dehydrogenase (NADP+ dependent) 1-like	106	3	5		3	3		5	6		2	0		0.0543729	0.0570344		0.114645	0.0247646		0.513	0.127
1301		IPI00023095	Q15773	MLF2	Myeloid leukemia factor 2	28	0	6		6	4		4	6		8	4		0.15438	0.35986		0.394559	0.562511		0.325	-0.354
1302		IPI00177509	Q8IUR0	TRAPPC5	Trafficking protein particle complex subunit 5	21	8	6		0	7		7	5		0	4		0.480294	0.335869		0.631294	0.250005		1.253	0.256
1303		IPI00033030	Q16186	ADRM1	Proteasomal ubiquitin receptor ADRM1	42	0	7		0	8		0	5		8	4		0.120073	0.191925		0.13152	0.375007		0.959	-0.255
1304		IPI00298547	Q99497	PARK7	Protein DJ-1	20	9	9		3	7		0	0		3	3		0.648396	0.503804		0	0.393758		6.071	1.502
1305		IPI00017376	Q15437	SEC23B	Protein transport protein Sec23B	86	2	2		6	7		0	0		5	6		0.0335089	0.152313		0	0.167881		0.282	0.543
1306		IPI00514295	Q9ULV3	CIZ1	CDKN1A interacting zinc finger protein 1 isoform 1	100	3	2		0	0		11	8		7	5		0.036022	0		0.209905	0.157503		8.964	-1.855
1307		IPI00187011	Q9UPT8	ZC3H4	Zinc finger CCCH domain-containing protein 4	140	20	9		0	4		3	2		0	0		0.149234	0.0287888		0.0394559	0		27.989	1.579
1308		IPI00006440	Q9Y2R9	MRPS7	28S ribosomal protein S7, mitochondrial	28	7	11		7	6		0	0		0	3		0.46314	0.467818		0	0.140628		6.418	2.454
1309		IPI00027434	P08134	RHOC	Rho-related GTP-binding protein RhoC	22	0	14		0	0		38	45		17	0		0.458462	0		4.16798	1.01422		1882.72	-2.452
1310		IPI00453476			29 kDa protein	29	6	5		7	11		0	0		0	3		0.27327	0.625412		0	0.135778		6.149	2.307
1311		IPI00220059	O95168	NDUFB4	NADH dehydrogenase [ubiquinone] 1 beta subcomplex subunit 4	15	6	0		0	8		0	0		0	0		0.288176	0.537391		0	0		93.849	2.855
1312		IPI00793443	O00410	IPO5	Isoform 1 of Importin-5	124	6	5		12	11		0	0		3	0		0.06391	0.186895		0	0.0317546		15.149	2.367
1313		IPI00170596	Q96ST3	SIN3A	Paired amphipathic helix protein Sin3a	145	15	12		0	4		0	0		0	0		0.134151	0.0277961		0	0		3701.04	3.642
1314		IPI00296053	P07954	FH	Isoform Mitochondrial of Fumarate hydratase, mitochondrial	55	0	0		17	15		0	0		0	4		0	0.586244		0	0.0954564		17.673	1.535
1315		IPI00007004	Q9Y3B9	RRP15	RRP15-like protein	31	14	16		0	3		0	0		0	0		0.6972	0.0975104		0	0		1534.69	3.433
1316		IPI00219006	Q86WX3	RPS19BP1	Active regulator of SIRT1	15	5	5		7	5		2	5		4	4		0.480294	0.806086		0.515557	0.700014		1.306	0.373
1317		IPI00022820	Q00403	GTF2B	Transcription initiation factor IIB	35	4	5		0	4		5	5		4	3		0.185256	0.115155		0.315647	0.262505		0.399	-0.323
1318		IPI00003318	Q9UHR6	ZNHIT2	Zinc finger HIT domain-containing protein 2	43	5	3		2	3		0	3		10	8		0.134035	0.117164		0.0770766	0.549429		1.795	-0.381
1319		IPI00009654	Q9Y5R8	TRAPPC1	Trafficking protein particle complex subunit 1	17	0	0		5	6		5	5		2	0		0	0.651981		0.649862	0.154415		0.275	-0.213
1320		IPI00855998	P49454	CENPF	Centromere protein F	368	2	4		9	7		0	0		0	3		0.0117463	0.043809		0	0.0106999		2.396	1.755
1321		IPI00178899	Q13309	SKP2	Isoform 1 of S-phase kinase-associated protein 2	48	4	5		0	0		7	10		6	8		0.135083	0		0.391271	0.38282		1.41	-1.299
1322		IPI00001641	Q9Y5N6	ORC6L	Origin recognition complex subunit 6	28	2	4		0	0		9	5		7	5		0.15438	0		0.552382	0.562511		3.916	-1.419
1323		IPI00185533	Q96EE3	SEH1L	Isoform A of Nucleoporin SEH1	40	10	8		3	6		0	0		0	3		0.324198	0.226712		0	0.0984394		10.774	2.032
1324		IPI00001655	Q9Y6A4	C16orf80	UPF0468 protein C16orf80	23	11	12		0	5		0	0		0	3		0.72044	0.219045		0	0.171199		63.399	2.169
1325		IPI00607685	Q9NZJ9	NUDT4	Isoform 1 of Diphosphoinositol polyphosphate phosphohydrolase 2	20	7	11		0	0		8	5		0	0		0.648396	0		0.718097	0		0.464	0.199
1326		IPI00450768	Q04695	KRT17	Keratin, type I cytoskeletal 17	48	0	0		102	138		133	124		60	89		0	5.03804		5.9151	4.0743		0	-2.15
1327		IPI00290305	Q96S44	TP53RK	TP53-regulating kinase	28	4	5		0	0		6	13		0	5		0.23157	0		0.749662	0.23438		1.343	-0.932
1328		IPI00646000	A6XGL0	YJEFN3	Isoform 1 of YjeF N-terminal domain-containing protein 3	33	0	0		5	0		0	0		0	0		0	0.152668		0	0		3.064	1.767
1329		IPI00013122	Q16543	CDC37	Hsp90 co-chaperone Cdc37	44	17	6		4	7		0	0		2	0		0.376594	0.251902		0	0.0596602		27.622	2.756
1330		IPI00179589	P58546	MTPN	14 kDa protein	14	9	13		5	4		0	0		0	0		1.13212	0.647748		0	0		298.055	3.398
1331		IPI00033025	Q16181	SEPT7	51 kDa protein	51	0	6		14	10		0	0		0	0		0.0847577	0.474168		0	0		4795.47	3.514
1332		IPI00217630	Q8IY37	DHX37	Probable ATP-dependent RNA helicase DHX37	130	16	14		0	0		0	0		0	0		0.166255	0		0	0		131.405	3.256
1333		IPI00029485	Q14203	DCTN1	Isoform p150 of Dynactin subunit 1	142	4	2		5	6		3	3		2	0		0.0304411	0.0780541		0.0466802	0.0184863		1.098	0.692
1334		IPI00334159	P61758	VBP1	Von Hippel-Lindau binding protein 1	27	0	5		5	4		0	2		0	0		0.133415	0.335869		0.0818344	0		4.98	1.899
1335		IPI00012970	O00743	PPP6C	Isoform 1 of Serine/threonine-protein phosphatase 6 catalytic subunit	35	8	6		0	0		2	0		0	0		0.288176	0		0.0631294	0		12.094	1.548
1336		IPI00182180	Q8N6M0	OTUD6B	OTU domain containing 6B	37	11	10		3	4		2	0		0	0		0.408899	0.190628		0.059717	0		23.627	2.251
1337		IPI00218993	Q92598	HSPH1	Isoform Beta of Heat shock protein 105 kDa	92	6	6		4	8		2	0		0	0		0.0939705	0.131427		0.0240166	0		7.643	2.174
1338		IPI00019450	P10155	TROVE2	Isoform Long of 60 kDa SS-A/Ro ribonucleoprotein	61	14	13		3	2		2	2		0	0		0.318883	0.0825908		0.0724436	0		9.07	1.884
1339		IPI00554811	P59998	ARPC4	Actin-related protein 2/3 complex subunit 4	20	7	8		6	9		0	0		0	0		0.54033	0.755706		0	0		184.588	3.893
1340		IPI00440689	Q9BY77	POLDIP3	Isoform 2 of Polymerase delta-interacting protein 3	43	9	13		4	7		0	0		0	4		0.368597	0.25776		0	0.122095		5.602	2.15
1341		IPI00009659	Q9NQG5	RPRD1B	Regulation of nuclear pre-mRNA domain-containing protein 1B	37	12	11		7	5		0	0		3	4		0.447841	0.326792		0	0.248316		10.233	1.572
1342		IPI00879210	Q9Y5Q8	GTF3C5	Isoform 3 of General transcription factor 3C polypeptide 5	60	12	8		6	7		0	0		0	0		0.240147	0.218315		0	0		79.303	3.958
1343		IPI00033907	Q9H1A4	ANAPC1	Anaphase-promoting complex subunit 1	217	13	9		5	0		4	3		0	0		0.07304	0.0232168		0.0356376	0		6.618	1.301
1344		IPI00030911	Q9BV40	VAMP8	Vesicle-associated membrane protein 8	11	6	6		11	13		0	0		0	3		0.785935	2.19842		0	0.357961		31.935	2.56
1345		IPI00168884	O75787	ATP6AP2	Renin receptor	39	4	0		0	0		14	12		0	0		0.0738913	0		0.73651	0		9.994	-1.533
1346		IPI00031650	Q9BRJ7	NUDT16L1	Isoform 1 of Protein syndesmos	23	10	10		0	0		0	0		0	0		0.62647	0		0	0		269.581	2.887
1347		IPI00023640	O14737	PDCD5	Programmed cell death protein 5	14	9	11		10	8		0	0		0	0		1.0292	1.2955		0	0		963.06	3.701
1348		IPI00645608	Q8IU81	IRF2BP1	Interferon regulatory factor 2-binding protein 1	62	0	0		0	0		9	14		0	4		0	0		0.409832	0.0846791		2159.49	-3.176
1349		IPI00012462	Q9BY44	EIF2A	Eukaryotic translation initiation factor 2A	68	8	11		0	3		0	0		0	0		0.2013	0.0444533		0	0		518.221	3.161
1350		IPI00644231	Q7L576	CYFIP1	Isoform 1 of Cytoplasmic FMR1-interacting protein 1	145	7	8		9	6		0	0		0	0		0.0745283	0.104235		0	0		114.896	3.724
1351		IPI00816060	Q14475	HBE1	Epsilon-globin (Fragment)	4	57	49		28	0		55	50		33	0		19.0917	7.05325		29.0001	10.8283		0.035	-0.051
1352		IPI00010080	O95747	OXSR1	Serine/threonine-protein kinase OSR1	58	4	3		0	0		9	10		3	2		0.0869497	0		0.361906	0.113149		1.02	-1.189
1353		IPI00003309	P52434	POLR2H	DNA-directed RNA polymerases I, II, and III subunit RPABC3	17	3	8		3	0		4	4		3	3		0.466167	0.177813		0.519889	0.463244		0.534	-0.092
1354		IPI00465315	P99999	CYCS	Cytochrome c	12	5	4		4	9		0	3		0	5		0.54033	1.09157		0.276191	0.546886		0.473	1.034
1355		IPI00909083	Q96GF2	GSPT1	G1 to S phase transition 1 isoform 2	69	0	0		3	5		0	2		0	0		0	0.116824		0.0320222	0		1.464	1.271
1356		IPI00024642	Q96A33	CCDC47	Isoform 1 of Coiled-coil domain-containing protein 47	56	4	7		8	5		0	0		0	0		0.141515	0.233909		0	0		65.592	3.28
1357		IPI00735181	Q9H3U1	UNC45A	Isoform 2 of Protein unc-45 homolog A	102	12	6		0	6		5	0		0	0		0.127137	0.059271		0.0541551	0		5.377	1.759
1358		IPI00554590	Q9H2M9	RAB3GAP2	Isoform 1 of Rab3 GTPase-activating protein non-catalytic subunit	156	6	6		3	3		4	5		0	0		0.0554185	0.0387541		0.0637364	0		0.261	0.819
1359		IPI00181702	O95104	SFRS15	Isoform 1 of Splicing factor, arginine/serine-rich 15	126	0	0		0	0		12	12		0	0		0	0		0.210431	0		135.319	-2.938
1360		IPI00008771	Q03014	HHEX	Hematopoietically-expressed homeobox protein HHEX	30	0	0		5	0		0	0		7	8		0	0.167935		0	0.656263		2.619	-1.176
1361		IPI00157304	Q9BWW4	SSBP3	Isoform 1 of Single-stranded DNA-binding protein 3	40	0	0		0	0		6	7		0	0		0	0		0.359049	0		99.147	-2.755
1362		IPI00250297	Q9NRN7	AASDHPPT	L-aminoadipate-semialdehyde dehydrogenase-phosphopantetheinyl transferase	36	8	9		0	8		0	0		0	6		0.340208	0.223913		0	0.218754		3.235	1.808
1363		IPI00006970	Q9Y399	MRPS2	Mitochondrial 28S ribosomal protein S2	36	8	10		6	4		0	0		0	0		0.36022	0.279891		0	0		199.295	3.61
1364		IPI00411614	O75717	WDHD1	WD repeat and HMG-box DNA-binding protein 1	126	12	12		0	0		2	0		0	0		0.137227	0		0.017536	0		30.471	1.824
1365		IPI00021828	P04080	CSTB	Cystatin-B	11	13	8		4	8		0	0		0	0		1.37539	1.09921		0	0		355.961	3.901
1366		IPI00305289	P52732	KIF11	Kinesin-like protein KIF11	119	8	8		6	3		0	0		0	0		0.0968659	0.0762056		0	0		69.936	3.497
1367		IPI00033561	Q15287	RNPS1	Isoform 1 of RNA-binding protein with serine-rich domain 1	34	7	9		0	0		3	0		0	0		0.339031	0		0.0974793	0		3.07	1.455
1368		IPI00013301	P41273	TNFSF9	Tumor necrosis factor ligand superfamily member 9	27	0	0		0	0		17	16		0	0		0	0		1.35027	0		206.328	-3.216
1369		IPI00004324	O43617	TRAPPC3	Trafficking protein particle complex subunit 3	20	4	5		6	4		2	5		3	5		0.324198	0.503804		0.386668	0.52501		0.762	0.225
1370		IPI00010810	P13804	ETFA	Electron transfer flavoprotein subunit alpha, mitochondrial	35	0	2		5	7		7	6		2	5		0.041168	0.345465		0.410341	0.262505		0.636	-0.383
1371		IPI00041127	Q9NVP2	ASF1B	Histone chaperone ASF1B	22	3	2		2	0		0	2		0	0		0.163736	0.0916007		0.100433	0		0.968	1.223
1372		IPI00397376	Q6PJT7	ZC3H14	Isoform 1 of Zinc finger CCCH domain-containing protein 14	83	7	5		4	0		0	0		0	3		0.10416	0.0485594		0	0.0474407		5.436	1.599
1373		IPI00005160	O15143	ARPC1B	Actin-related protein 2/3 complex subunit 1B	41	3	8		8	5		0	0		0	3		0.193289	0.319485		0	0.0960384		1.368	2.133
1374		IPI00217355	Q8IWR0	ZC3H7A	Isoform 1 of Zinc finger CCCH domain-containing protein 7A	111	0	0		3	3		0	3		6	6		0	0.0544653		0.0298585	0.141895		0.736	-0.905
1375		IPI00398131	Q6ZN17	LIN28B	Isoform 1 of Protein lin-28 homolog B	27	0	7		0	3		4	7		0	0		0.186781	0.111956		0.450089	0		0.819	-0.109
1376		IPI00003438	O75937	DNAJC8	DnaJ homolog subfamily C member 8	30	7	9		6	5		0	0		0	3		0.384235	0.369456		0	0.131253		3.578	2.178
1377		IPI00011631	O43264	ZW10	Centromere/kinetochore protein zw10 homolog	89	5	0		9	6		0	3		0	0		0.0404742	0.169821		0.0372393	0		14.978	1.821
1378		IPI00012837	P33176	KIF5B	Kinesin-1 heavy chain	110	7	6		10	7		0	0		2	0		0.0851429	0.155721		0	0.0238641		22.719	2.325
1379		IPI00465436	P04040	CAT	Catalase	60	0	0		7	8		0	0		4	9		0	0.251902		0	0.284381		0.446	0.146
1380		IPI00169430	Q96SI9	STRBP	Isoform 1 of Spermatid perinuclear RNA-binding protein	74	22	21		13	16		0	0		0	0		0.418634	0.394873		0	0		8.93146e+06	4.536
1381		IPI00333215	P23193	TCEA1	Isoform 1 of Transcription elongation factor A protein 1	34	11	11		4	6		0	0		0	0		0.466167	0.296355		0	0		348.213	4.013
1382		IPI00251559	Q5VTR2	RNF20	E3 ubiquitin-protein ligase BRE1A	114	6	9		0	0		6	6		0	0		0.0947948	0		0.116291	0		1.027	0.11
1383		IPI00303105	P63165	SUMO1	Small ubiquitin-related modifier 1	12	10	7		0	0		0	0		0	0		1.02062	0		0	0		158.753	2.857
1384		IPI00001146	P62312	LSM6	U6 snRNA-associated Sm-like protein LSm6	9	0	0		9	14		0	0		4	6		0	2.575		0	1.45836		0.817	0.481
1385		IPI00409659	Q9UHD9	UBQLN2	Ubiquilin-2	66	3	0		0	0		16	15		0	0		0.0327473	0		0.518905	0		15.464	-1.703
1386		IPI00549540	Q9NWT1	PAK1IP1	p21-activated protein kinase-interacting protein 1	44	10	11		0	0		0	0		0	0		0.343847	0		0	0		166.128	2.916
1387		IPI00384909	Q9ULH0	KIDINS220	Isoform 2 of Kinase D-interacting substrate of 220 kDa	186	0	0		13	15		0	0		0	0		0	0.151683		0	0		157.818	3.056
1388		IPI00795394	Q9NYC9	DNAH9	Isoform 2 of Dynein heavy chain 9, axonemal	503	0	6		0	0		0	0		0	0		0.00859372	0		0	0		3.186	1.704
1389		IPI00032423	Q9Y2R4	DDX52	Probable ATP-dependent RNA helicase DDX52	67	15	13		0	0		0	0		0	0		0.30108	0		0	0		297.965	3.136
1390		IPI00878754	Q86UA1	PRPF39	Isoform 1 of Pre-mRNA-processing factor 39	78	2	0		0	0		3	3		0	0		0.0184728	0		0.0849819	0		0.59	-1.012
1391		IPI00396406	Q9H000	MKRN2	Probable E3 ubiquitin-protein ligase makorin-2	47	0	0		0	3		4	3		0	0		0	0.0643154		0.164539	0		1.272	-0.801
1392		IPI00219839	Q96JB3	HIC2	Isoform 2 of Hypermethylated in cancer 2 protein	64	10	9		2	7		3	0		3	2		0.213881	0.141695		0.0517859	0.102541		6.085	1.257
1393		IPI00003949	P61088	UBE2N	Ubiquitin-conjugating enzyme E2 N	17	0	0		0	3		6	8		0	3		0	0.177813		0.909806	0.231622		2.39	-1.828
1394		IPI00554681	Q16718	NDUFA5	NADH dehydrogenase [ubiquinone] 1 alpha subcomplex subunit 5	13	0	7		4	8		0	3		3	4		0.387929	0.930099		0.254946	0.706744		1.602	0.538
1395		IPI00101782	Q96IJ6	GMPPA	Isoform 1 of Mannose-1-phosphate guanyltransferase alpha	46	0	0		0	2		4	8		6	9		0	0.043809		0.2882	0.427997		22.21	-2.41
1396		IPI00019182	P78337	PITX1	Pituitary homeobox 1	34	0	0		4	5		0	2		8	7		0	0.26672		0.0649862	0.579055		0.922	-0.635
1397		IPI00479432	Q8N6R0	METTL13	Isoform 3 of Methyltransferase-like protein 13	69	0	3		0	0		9	12		0	0		0.0313235	0		0.336233	0		14.049	-1.59
1398		IPI00025753	Q02413	DSG1	Desmoglein-1	114	0	0		3	8		5	6		4	4		0	0.0972253		0.1066	0.092107		0.457	-0.687
1399		IPI00396131	Q7Z739	YTHDF3	YTH domain protein 3	65	0	0		0	20		36	29		25	38		0	0.310033		1.10476	1.27214		837.955	-3.418
1400		IPI00016572	P62308	SNRPG	Small nuclear ribonucleoprotein G	8	0	0		0	7		0	0		0	0		0	0.881657		0	0		2.523	1.716
1401		IPI00030702	P50213	IDH3A	Isoform 1 of Isocitrate dehydrogenase [NAD] subunit alpha, mitochondrial	40	0	0		9	15		0	0		2	0		0	0.604564		0	0.0656263		21.335	1.669
1402		IPI00022276	Q9Y2Q9	MRPS28	28S ribosomal protein S28, mitochondrial	21	6	6		8	5		0	0		2	0		0.41168	0.623757		0	0.125002		17.682	2.136
1403		IPI00013256	P33240	CSTF2	Isoform 1 of Cleavage stimulation factor subunit 2	61	13	9		0	4		0	0		2	0		0.259831	0.0660726		0	0.0430336		152.292	2.099
1404		IPI00060149	Q96C06	IRAK1	interleukin-1 receptor-associated kinase 1 isoform 3	68	0	0		0	0		9	7		10	6		0	0		0.259945	0.30883		148.623	-3.589
1405		IPI00010427	Q9BV81	TMEM93	Transmembrane protein 93	12	9	10		6	9		0	0		0	4		1.1407	1.25951		0	0.437508		6.599	2.218
1406		IPI00026445	Q9H9Y6	POLR1B	Isoform 2 of DNA-directed RNA polymerase I subunit RPA2	122	14	13		3	2		0	0		0	0		0.159442	0.0412954		0	0		76.625	3.525
1407		IPI00005822	Q9UJX2	CDC23	Isoform 1 of Cell division cycle protein 23 homolog	69	11	12		0	3		0	0		0	0		0.240147	0.043809		0	0		679.143	3.254
1408		IPI00641364	Q96G91	P2RY11	PPAN-P2RY11 protein	88	7	16		2	0		0	0		0	0		0.188297	0.0229002		0	0		239.959	3.398
1409		IPI00414836	Q92882	OSTF1	Osteoclast-stimulating factor 1	24	10	14		0	0		0	0		0	0		0.72044	0		0	0		277.736	2.897
1410		IPI00000051	O60925	PFDN1	Prefoldin subunit 1	14	3	9		0	10		0	0		0	0		0.61752	0.71972		0	0		869.297	3.155
1411		IPI00218848	P56385	ATP5I	ATP synthase, H+ transporting, mitochondrial F0 complex, subunit E	8	0	0		11	10		0	0		2	10		0	2.64497		0	1.96879		1.213	0.573
1412		IPI00440122	Q6LAI4	MSH6	Sperm protein	37	4	0		3	0		0	0		0	0		0.0778854	0.0816979		0	0		13.19	2.527
1413		IPI00029513	Q9BSC4	NOL10	Isoform 1 of Nucleolar protein 10	80	8	12		0	0		0	0		0	0		0.18011	0		0	0		82.258	3.14
1414		IPI00413100	Q86UU1	PHLDB1	Isoform 1 of Pleckstrin homology-like domain family B member 1	151	0	0		16	13		0	0		0	0		0	0.193514		0	0		259	2.91
1415		IPI00017767	Q99735	MGST2	Microsomal glutathione S-transferase 2	17	7	8		3	3		2	4		3	4		0.635683	0.355626		0.389917	0.540452		1.708	0.438
1416		IPI00171844	Q9BT78	COPS4	COP9 signalosome complex subunit 4	46	6	5		3	10		0	3		2	0		0.172279	0.284759		0.0720499	0.0570663		3.069	1.524
1417		IPI00329536	Q15075	EEA1	Early endosome antigen 1	162	4	0		0	0		0	0		0	0		0.0177887	0		0	0		2.932	1.707
1418		IPI00107122	Q9BVL2	NUPL1	Isoform 1 of Nucleoporin p58/p45	61	5	3		0	0		6	5		0	0		0.094484	0		0.19922	0		0.891	-0.281
1419		IPI00760846	Q92614	MYO18A	Isoform 1 of Myosin-XVIIIa	233	4	8		5	6		3	0		0	0		0.0371042	0.0475694		0.0142244	0		2.511	2.045
1420		IPI00029133	P24539	ATP5F1	ATP synthase subunit b, mitochondrial	29	0	0		10	5		0	0		0	3		0	0.521176		0	0.135778		1.802	1.427
1421		IPI00028160	P08397	HMBS	Isoform 1 of Porphobilinogen deaminase	39	5	7		0	0		6	6		0	0		0.221674	0		0.339928	0		0.44	0.008
1422		IPI00018500	Q99856	ARID3A	AT-rich interactive domain-containing protein 3A	63	11	11		5	4		0	0		0	0		0.251582	0.143944		0	0		268.013	3.337
1423		IPI00005705	P36873	PPP1CC	Isoform Gamma-1 of Serine/threonine-protein phosphatase PP1-gamma catalytic subunit	37	47	0		0	0		0	0		0	0		0.915154	0		0	0		3.146	1.894
1424		IPI00216393	P09496	CLTA	Isoform Non-brain of Clathrin light chain A	24	2	0		10	14		0	0		0	0		0.0600367	1.00761		0	0		244.098	3.236
1425		IPI00299145	P48668	KRT6C	Keratin, type II cytoskeletal 6C	60	0	0		225	212		0	0		167	175		0	7.33874		0	7.48139		0.459	0.001
1426		IPI00015808	Q13823	GNL2	Nucleolar GTP-binding protein 2	84	7	7		2	6		0	0		0	0		0.120073	0.0959626		0	0		33.676	3.748
1427		IPI00031397	O95573	ACSL3	Long-chain-fatty-acid--CoA ligase 3	80	0	0		6	7		8	10		0	0		0	0.163736		0.248572	0		0.693	-0.21
1428		IPI00604664	P28331	NDUFS1	NADH-ubiquinone oxidoreductase 75 kDa subunit	81	0	0		12	9		0	0		0	0		0	0.261232		0	0		156.444	3.048
1429		IPI00418336	Q68E01	INTS3	Isoform 2 of Integrator complex subunit 3	118	7	14		0	0		6	0		0	0		0.128214	0		0.0561745	0		3.334	1.205
1430		IPI00003824	Q13356	PPIL2	Isoform 1 of Peptidyl-prolyl cis-trans isomerase-like 2	59	9	10		0	0		4	2		0	0		0.232006	0		0.112349	0		2.991	0.914
1431		IPI00439194	O95983	MBD3	Isoform 1 of Methyl-CpG-binding domain protein 3	33	10	16		0	0		0	0		0	0		0.56762	0		0	0		178.847	2.962
1432		IPI00294739	Q9Y3Z3	SAMHD1	Isoform 1 of SAM domain and HD domain-containing protein 1	72	0	0		0	0		14	14		0	2		0	0		0.429631	0.036459		565.441	-3.12
1433		IPI00952909	Q9NVA2	SEPT11	Isoform 1 of Septin-11	49	0	10		11	7		0	0		0	0		0.147029	0.370142		0	0		6780.9	3.855
1434		IPI00107113	Q9BVJ6	UTP14A	Isoform 1 of U3 small nucleolar RNA-associated protein 14 homolog A	88	14	10		0	0		0	0		0	0		0.196484	0		0	0		199.974	3.017
1435		IPI00009949	Q92530	PSMF1	Proteasome inhibitor PI31 subunit	30	0	0		3	5		3	0		5	0		0	0.268695		0.110476	0.218754		0.349	0.003
1436		IPI00170924	Q9NQE9	HINT3	Histidine triad nucleotide-binding protein 3	20	3	2		3	0		0	0		3	0		0.18011	0.151141		0	0.196879		0.472	1.092
1437		IPI00002580	O00443	PIK3C2A	Phosphatidylinositol-4-phosphate 3-kinase C2 domain-containing subunit alpha	191	0	0		4	4		3	0		3	6		0	0.0422035		0.0173523	0.0618467		0.365	-0.486
1438		IPI00418497	Q3ZCQ8	TIMM50	Isoform 2 of Mitochondrial import inner membrane translocase subunit TIM50	50	0	4		5	4		8	6		0	0		0.0576352	0.181369		0.309334	0		0.285	0.159
1439		IPI00643317	O15347	HMGB3	21 kDa protein	21	10	8		5	0		0	0		3	0		0.61752	0.239907		0	0.187504		21.77	1.953
1440		IPI00477468	Q6PD62	CTR9	RNA polymerase-associated protein CTR9 homolog	134	5	5		0	2		0	2		0	0		0.0537642	0.0150389		0.016489	0		1.863	1.71
1441		IPI00412771	Q9Y5K6	CD2AP	CD2-associated protein	71	0	4		6	10		0	0		0	2		0.0405882	0.227066		0	0.0369725		17.773	2.018
1442		IPI00022694	P55036	PSMD4	Isoform Rpn10A of 26S proteasome non-ATPase regulatory subunit 4	41	12	14		2	0		0	0		0	0		0.456865	0.0491516		0	0		469.012	3.409
1443		IPI00742943	Q8NFH3	NUP43	Nucleoporin Nup43	42	10	7		0	3		0	7		0	0		0.291607	0.071972		0.184127	0		1.333	1.495
1444		IPI00478960	Q5T6F2	UBAP2	Ubiquitin associated protein 2 (UBAP2), transcript variant 1	73	0	0		0	34		0	0		55	0		0	0.469297		0	0.988889		0.438	-0.118
1445		IPI00295386	P16152	CBR1	Carbonyl reductase [NADPH] 1	30	4	3		0	0		11	11		0	4		0.168103	0		0.810161	0.175003		16.422	-1.149
1446		IPI00023591	Q00577	PURA	Transcriptional activator protein Pur-alpha	35	3	9		5	4		0	0		0	0		0.247008	0.259099		0	0		36.325	3.223
1447		IPI00550638	Q9GZS1	POLR1E	Isoform 2 of DNA-directed RNA polymerase I subunit RPA49	47	8	10		0	0		0	0		0	0		0.275913	0		0	0		132.465	2.943
1448		IPI00026833	P30520	ADSS	Adenylosuccinate synthetase isozyme 2	50	0	3		0	2		10	16		0	0		0.0432264	0.0403043		0.574478	0		12.389	-1.053
1449		IPI00456429	P62987	UBA52	ubiquitin and ribosomal protein L40 precursor	15	357	0		0	300		0	0		0	0		17.1465	20.1521		0	0		75.114	2.953
1450		IPI00219800	O95819	MAP4K4	Isoform 3 of Mitogen-activated protein kinase kinase kinase kinase 4	151	2	6		0	0		0	0		0	0		0.038169	0		0	0		12.349	2.426
1451		IPI00103142	Q8WVJ2	NUDCD2	NudC domain-containing protein 2	18	2	6		0	3		3	0		0	4		0.320196	0.167935		0.184127	0.291672		0.467	0.461
1452		IPI00000728	Q9Y4E8	USP15	Isoform 1 of Ubiquitin carboxyl-terminal hydrolase 15	112	9	3		4	6		5	5		0	0		0.07719	0.0899649		0.0986397	0		0.349	0.862
1453		IPI00853093	Q6P1Q9	METTL2B	Isoform 1 of Methyltransferase-like protein 2B	43	0	0		0	4		4	7		5	4		0	0.0937309		0.282614	0.274715		0.52	-1.978
1454		IPI00953593	P55196	MLLT4	Putative uncharacterized protein MLLT4	198	3	0		10	6		0	3		0	0		0.0109158	0.0814228		0.0167389	0		13.058	1.64
1455		IPI00017763	Q99733	NAP1L4	Putative uncharacterized protein NAP1L4	44	0	5		13	8		0	4		0	0		0.0818682	0.480904		0.100433	0		14.338	1.925
1456		IPI00014624	Q92572	AP3S1	AP-3 complex subunit sigma-1	32	7	9		4	3		0	0		0	0		0.36022	0.220414		0	0		61.089	3.38
1457		IPI00027230	P14625	HSP90B1	Endoplasmin	92	0	20		12	15		22	25		0	0		0.156617	0.295711		0.564391	0		0.111	0.646
1458		IPI00007001	Q9Y3B7	MRPL11	39S ribosomal protein L11, mitochondrial	21	0	4		4	11		0	0		2	3		0.137227	0.71972		0	0.312506		3.039	1.265
1459		IPI00301618	O60524	SDCCAG1	Isoform 1 of Serologically defined colon cancer antigen 1	123	12	7		4	3		0	0		0	0		0.111288	0.0573435		0	0		72.358	3.191
1460		IPI00219841	P18858	LIG1	DNA ligase 1	102	4	5		0	3		0	0		0	0		0.0635683	0.0296355		0	0		24.27	2.896
1461		IPI00743813	Q8IZT6	ASPM	Isoform 1 of Abnormal spindle-like microcephaly-associated protein	410	5	7		0	4		0	0		0	0		0.0210861	0.00983032		0	0		79.183	2.846
1462		IPI00014177	Q15019	SEPT2	Isoform 1 of Septin-2	41	3	0		7	12		0	0		0	0		0.0527151	0.46694		0	0		411.719	3.261
1463		IPI00028955	Q14137	BOP1	Ribosome biogenesis protein BOP1	84	10	11		0	0		0	0		0	0		0.18011	0		0	0		166.128	2.916
1464		IPI00006987	Q9GZR7	DDX24	ATP-dependent RNA helicase DDX24	96	16	10		0	0		0	0		0	0		0.195119	0		0	0		168.764	3
1465		IPI00442821	Q6ZP32	PPP2R2A	Serine/threonine protein phosphatase 2A, 55 kDa regulatory subunit B, alpha isoform	53	0	0		4	0		0	0		0	0		0	0.0760458		0	0		2.586	1.724
1466		IPI00001134	Q9Y580	RBM7	RNA-binding protein 7	31	5	7		5	0		5	3		3	0		0.27888	0.162517		0.285101	0.127019		0.747	0.451
1467		IPI00001735	Q9Y618	NCOR2	Isoform 1 of Nuclear receptor corepressor 2	275	0	0		0	0		0	4		2	5		0	0		0.0160693	0.0334097		10.709	-2.88
1468		IPI00009480	Q99627	COPS8	COP9 signalosome complex subunit 8	23	6	5		0	0		6	4		2	3		0.344558	0		0.480333	0.285332		0.22	-0.444
1469		IPI00871174	Q99417	MYCBP	C-Myc-binding protein	12	3	4		8	5		0	0		5	5		0.420257	1.09157		0	1.09377		0.424	0.722
1470		IPI00005042	A0AV96	RBM47	Isoform 2 of RNA-binding protein 47	57	0	0		0	0		9	7		0	0		0	0		0.310109	0		97.193	-2.89
1471		IPI00553153	Q9UII2	ATPIF1	Putative uncharacterized protein DKFZp564G0422	12	5	2		6	7		0	0		0	0		0.420257	1.09157		0	0		11.888	3.541
1472		IPI00019385	P51571	SSR4	Translocon-associated protein subunit delta precursor	20	4	5		8	8		0	0		0	0		0.324198	0.806086		0	0		90.192	3.462
1473		IPI00056494	Q969Q0	RPL36AL	60S ribosomal protein L36a-like	12	11	11		15	25		0	0		15	0		1.32081	3.35869		0	1.64066		0.43	2.906
1474		IPI00024742	O14949	UQCRQ	Cytochrome b-c1 complex subunit 8	10	0	0		6	8		0	0		0	5		0	1.41065		0	0.656263		2.356	1.09
1475		IPI00011857	Q13112	CHAF1B	Chromatin assembly factor 1 subunit B	61	9	14		4	0		0	0		0	0		0.271641	0.0660726		0	0		1410.85	3.162
1476		IPI00784614	Q9UHD8	SEPT9	septin 9 isoform a	65	0	0		10	13		0	0		0	0		0	0.356538		0	0		207.003	2.996
1477		IPI00032459	Q9Y2T2	AP3M1	AP-3 complex subunit mu-1	47	9	7		0	4		0	0		0	0		0.245256	0.0857538		0	0		331.322	3.194
1478		IPI00217240	Q8IWA0	WDR75	WD repeat-containing protein 75	95	13	8		0	0		0	0		0	0		0.159255	0		0	0		127.637	2.913
1479		IPI00292168	Q9Y294	ASF1A	Histone chaperone ASF1A	23	3	3		0	0		0	0		0	0		0.187941	0		0	0		7.257	2.394
1480		IPI00293350	Q99598	TSNAX	Translin-associated protein X	33	6	3		0	3		3	4		0	3		0.196484	0.0916007		0.234344	0.11932		0.653	0.153
1481		IPI00644674	Q9Y5Y2	NUBP2	Cytosolic Fe-S cluster assembly factor NUBP2	29	5	4		0	0		0	0		0	0		0.223585	0		0	0		25.287	2.605
1482		IPI00073713	Q96DH6	MSI2	Isoform 1 of RNA-binding protein Musashi homolog 2	35	5	0		0	0		7	0		2	2		0.10292	0		0.220953	0.150003		0.413	-1.078
1483		IPI00009335	Q9BTY7	BRP16	Brain protein 16	42	8	6		3	7		0	3		0	0		0.240147	0.239907		0.0789118	0		3.367	2.075
1484		IPI00059762	Q5VWZ2	LYPLAL1	Isoform 1 of Lysophospholipase-like protein 1	26	5	7		0	3		0	0		0	0		0.332511	0.116262		0	0		122.255	3.094
1485		IPI00027717	P57678	GEMIN4	Component of gems 4	120	26	17		6	6		5	0		0	0		0.258158	0.100761		0.0460319	0		21.962	2.542
1486		IPI00301346	Q9NW08	POLR3B	DNA-directed RNA polymerase III subunit RPC2	128	6	6		3	0		0	0		0	0		0.0675413	0.0236158		0	0		65.947	3.154
1487		IPI00828098	Q9HCF4	KIAA1618	ring finger protein 213 isoform 1	596	3	5		4	3		0	0		0	0		0.00967034	0.0118343		0	0		11.069	2.804
1488		IPI00306708	Q96KB5	PBK	T-lymphokine-activated killer cell-originated protein kinase	37	9	10		2	0		0	0		0	0		0.369956	0.0544653		0	0		232.992	3.099
1489		IPI00024163	O14802	POLR3A	DNA-directed RNA polymerase III subunit RPC1	156	8	7		0	0		0	0		0	0		0.0692731	0		0	0		93.525	2.989
1490		IPI00032881	Q9Y3D9	MRPS23	28S ribosomal protein S23, mitochondrial	22	9	9		6	6		0	0		0	0		0.589451	0.549604		0	0		55.655	3.282
1491		IPI00014198	Q15024	EXOSC7	Exosome complex exonuclease RRP42	32	7	12		4	0		0	0		0	0		0.427761	0.125951		0	0		706.119	3.204
1492		IPI00007047	P05109	S100A8	Protein S100-A8	11	0	0		0	0		0	0		0	9		0	0		0	1.07388		3.336	-1.86
1493		IPI00375652	Q17RY0	CPEB4	Isoform 1 of Cytoplasmic polyadenylation element-binding protein 4	80	0	0		3	4		0	0		7	7		0	0.0881657		0	0.229692		2.068	-0.547
1494		IPI00107745	O95232	LUC7L3	Isoform 1 of Luc7-like protein 3	51	14	14		0	0		0	0		0	0		0.395536	0		0	0		294.288	3.119
1495		IPI00215901	P54819	AK2	Isoform 1 of Adenylate kinase 2, mitochondrial	26	4	5		0	3		0	0		2	4		0.249383	0.116262		0	0.30289		0.695	0.696
1496		IPI00031698	Q9BVC5	C2orf49	Ashwin	26	7	7		0	3		3	0		0	2		0.387929	0.116262		0.127473	0.100963		3.752	1.143
1497		IPI00013185	P41229	KDM5C	Isoform 1 of Lysine-specific demethylase 5C	176	2	3		2	0		8	9		0	0		0.0204671	0.0114501		0.10671	0		3.405	-0.631
1498		IPI00441959	Q8N4C6	NIN	Isoform 7 of Ninein	248	5	0		0	0		0	2		0	0		0.014525	0		0.00890939	0		0.776	0.426
1499		IPI00852584	Q96EV2	RBM33	Isoform 1 of RNA-binding protein 33	130	4	6		0	0		0	0		5	3		0.0554185	0		0	0.0807708		0.673	0.177
1500		IPI00013981	P07947	YES1	Proto-oncogene tyrosine-protein kinase Yes	61	0	0		18	21		32	0		14	12		0	0.644208		0.579549	0.559437		0.404	-0.884
1501		IPI00549516	Q96GM8	TOE1	Target of EGR1 protein 1	57	8	11		0	2		0	0		0	0		0.240147	0.0353546		0	0		230.217	3.183
1502		IPI00027378	Q04323	UBXN1	Isoform 1 of UBX domain-containing protein 1	33	5	9		8	5		0	0		0	0		0.305641	0.396936		0	0		34.432	3.817
1503		IPI00001960	Q9Y696	CLIC4	Chloride intracellular channel protein 4	29	6	7		0	0		7	6		0	0		0.322956	0		0.495239	0		0.454	0.049
1504		IPI00026496	O75607	NPM3	Nucleoplasmin-3	19	0	7		0	0		0	0		0	0		0.265425	0		0	0		3.178	1.846
1505		IPI00000162	Q8NEJ9	NGDN	Isoform 1 of Neuroguidin	36	14	10		3	0		0	0		0	0		0.480294	0.0839673		0	0		1041.13	3.143
1506		IPI00015955	Q9NQT4	EXOSC5	Exosome complex exonuclease RRP46	25	10	8		0	0		0	0		0	0		0.518717	0		0	0		245.134	2.99
1507		IPI00303568	Q9H7Z7	PTGES2	Prostaglandin E synthase 2	42	2	6		0	0		14	6		0	0		0.137227	0		0.526079	0		1.227	-0.622
1508		IPI00152510	Q8TDD1	DDX54	DEAD (Asp-Glu-Ala-Asp) box polypeptide 54 isoform 1	99	11	11		4	0		0	0		0	0		0.160098	0.0407114		0	0		1274.8	3.389
1509		IPI00102815	Q8WTT2	NOC3L	Nucleolar complex protein 3 homolog	93	8	12		0	0		0	0		0	0		0.154933	0		0	0		82.258	3.14
1510		IPI00010090	P48507	GCLM	Glutamate--cysteine ligase regulatory subunit	31	7	6		4	3		3	3		3	0		0.30212	0.227524		0.213825	0.127019		1.424	0.76
1511		IPI00792993	Q96PM9	ZNF385A	zinc finger protein 385A isoform a	40	0	3		0	0		4	5		0	2		0.054033	0		0.248572	0.0656263		0.881	-1.426
1512		IPI00554538	O14773	TPP1	Putative uncharacterized protein TPP1	60	0	2		3	6		0	6		0	4		0.0240147	0.151141		0.110476	0.0875017		0.769	0.134
1513		IPI00007605	Q9UKK6	NXT1	NTF2-related export protein 1	16	2	5		5	0		3	3		3	4		0.315193	0.314877		0.414287	0.57423		0.47	-0.118
1514		IPI00220648	Q15126	PMVK	Phosphomevalonate kinase	22	4	5		0	0		4	4		3	2		0.294726	0		0.401733	0.298301		0.643	-0.432
1515		IPI00018783	Q9BY32	ITPA	Inosine triphosphate pyrophosphatase	21	0	0		0	3		7	7		4	4		0	0.143944		0.73651	0.50001		2.218	-1.951
1516		IPI00299635	Q9NR09	BIRC6	baculoviral IAP repeat-containing 6	530	0	0		5	5		0	0		0	0		0	0.0190115		0	0		33.767	2.617
1517		IPI00305692	O43396	TXNL1	Thioredoxin-like protein 1	32	3	6		0	7		0	0		0	0		0.202624	0.220414		0	0		100.772	2.916
1518		IPI00152688	Q8TEA1	NSUN6	Putative methyltransferase NSUN6	52	0	0		0	0		6	5		4	0		0	0		0.2337	0.100963		51.826	-3.031
1519		IPI00018120	P51398	DAP3	28S ribosomal protein S29, mitochondrial	46	4	5		10	8		0	0		2	0		0.140956	0.394281		0	0.0570663		10.691	2.447
1520		IPI00217236	O75347	TBCA	Tubulin-specific chaperone A	13	5	8		8	6		0	0		0	0		0.72044	1.08512		0	0		46.588	3.512
1521		IPI00012202	Q9BQA1	WDR77	Methylosome protein 50	37	9	6		3	7		0	0		0	0		0.29207	0.272326		0	0		58.625	3.809
1522		IPI00100160	Q86VP6	CAND1	Isoform 1 of Cullin-associated NEDD8-dissociated protein 1	136	3	4		3	10		0	0		0	0		0.0370815	0.0963154		0	0		23.221	3.163
1523		IPI00025796	O75489	NDUFS3	NADH dehydrogenase [ubiquinone] iron-sulfur protein 3, mitochondrial	30	9	10		4	3		0	0		0	0		0.456279	0.235108		0	0		69.676	3.477
1524		IPI00385464	Q8N9Z2	FLJ36031	Isoform 1 of Uncharacterized protein FLJ36031	26	8	10		2	2		0	0		0	0		0.498766	0.155017		0	0		38.71	3.642
1525		IPI00171390	Q8NAV1	PRPF38A	Isoform 1 of Pre-mRNA-splicing factor 38A	37	9	11		0	0		0	0		0	0		0.389427	0		0	0		220.496	2.885
1526		IPI00023126	O15213	WDR46	WD repeat-containing protein 46	68	5	5		0	0		0	0		0	0		0.105947	0		0	0		23.333	2.671
1527		IPI00027438	O75955	FLOT1	Flotillin-1	47	0	0		14	11		0	0		0	0		0	0.535961		0	0		210.71	2.883
1528		IPI00015285	Q99447	PCYT2	Ethanolamine-phosphate cytidylyltransferase	44	0	0		0	0		10	9		0	3		0	0		0.477058	0.0894904		363.843	-3.37
1529		IPI00026606	O75683	SURF6	Surfeit locus protein 6	41	10	9		0	0		0	0		0	0		0.333863	0		0	0		159.218	2.751
1530		IPI00552671	Q9UIW2	PLXNA1	Plexin-A1	211	0	0		0	0		8	9		0	0		0	0		0.0890095	0		314.761	-2.878
1531		IPI00174852	Q9H944	MED20	Mediator of RNA polymerase II transcription subunit 20	23	6	4		3	4		0	3		3	3		0.313235	0.306663		0.1441	0.342398		0.724	0.67
1532		IPI00024802	O14981	BTAF1	TATA-binding protein-associated factor 172	207	0	0		0	4		3	5		3	2		0	0.0194707		0.0426962	0.0317035		0.434	-1.325
1533		IPI00061989	Q96FF9	CDCA5	Sororin	28	5	5		0	0		0	4		3	0		0.2573	0		0.157824	0.140628		0.652	0.256
1534		IPI00017669	Q969G3	SMARCE1	Isoform 1 of SWI/SNF-related matrix-associated actin-dependent regulator of chromatin subfamily E member 1	47	8	5		4	3		0	0		0	4		0.199271	0.150069		0	0.111704		0.814	1.802
1535		IPI00032206	P50479	PDLIM4	Isoform 1 of PDZ and LIM domain protein 4	35	8	5		3	0		0	0		0	0		0.267592	0.0863664		0	0		80.639	3.15
1536		IPI00147874	Q9NR45	NANS	Sialic acid synthase	40	0	0		0	0		11	9		2	0		0	0		0.552382	0.0656263		297.393	-2.937
1537		IPI00003856	P36543	ATP6V1E1	V-type proton ATPase subunit E 1	26	8	0		3	6		0	0		3	0		0.221674	0.348787		0	0.151445		4.455	1.654
1538		IPI00215920	P62330	ARF6	ADP-ribosylation factor 6	20	0	5		0	0		4	3		5	6		0.18011	0		0.386668	0.721889		0.388	-1.531
1539		IPI00022018	O60762	DPM1	Dolichol-phosphate mannosyltransferase	30	4	0		0	0		5	4		3	3		0.0960587	0		0.331429	0.262505		0.248	-1.449
1540		IPI00301395	Q9H3G5	CPVL	Probable serine carboxypeptidase CPVL	54	0	8		2	5		0	0		5	3		0.106732	0.130616		0	0.194448		0.225	0.721
1541		IPI00384180	Q86U90	YRDC	YrdC domain-containing protein, mitochondrial	29	2	0		0	0		6	9		0	0		0.0496855	0		0.57143	0		14.823	-1.537
1542		IPI00884996	Q9C0G6	DNAH6	Isoform 1 of Dynein heavy chain 6, axonemal	476	0	0		0	2		0	0		5	3		0	0.00423364		0	0.0220593		2.147	-1.159
1543		IPI00216565	A8MPS7	YDJC	Isoform 1 of UPF0249 protein ydjC homolog	34	0	0		0	3		0	5		5	6		0	0.0889065		0.162465	0.424641		3.358	-1.674
1544		IPI00013895	P31949	S100A11	Protein S100-A11	12	4	5		6	3		0	0		0	3		0.54033	0.755706		0	0.328131		1.395	1.833
1545		IPI00004353	P52657	GTF2A2	Transcription initiation factor IIA subunit 2	12	5	6		5	0		0	0		0	0		0.660404	0.419836		0	0		128.596	3.16
1546		IPI00100980	Q9NZN4	EHD2	EH domain-containing protein 2	61	2	0		0	0		3	9		0	0		0.023621	0		0.217331	0		3.354	-1.413
1547		IPI00075081	Q9BXW9	FANCD2	Isoform 1 of Fanconi anemia group D2 protein	166	6	4		2	0		5	6		0	0		0.0434	0.0121398		0.0732073	0		0.393	0.205
1548		IPI00334914	Q7Z2T5	C1orf25	Isoform 1 of TRM1-like protein	82	10	9		3	3		0	0		0	0		0.166931	0.0737274		0	0		91.547	3.785
1549		IPI00002324	Q9NZL9	MAT2B	Isoform 1 of Methionine adenosyltransferase 2 subunit beta	38	0	5		0	0		5	11		0	0		0.0947948	0		0.465164	0		1.67	-1.17
1550		IPI00003168	O60256	PRPSAP2	Phosphoribosyl pyrophosphate synthase-associated protein 2	41	7	7		3	4		0	0		0	0		0.246004	0.172031		0	0		48.366	3.357
1551		IPI00291419	Q9BWD1	ACAT2	Acetyl-CoA acetyltransferase, cytosolic	45	0	0		6	7		0	0		0	2		0	0.291087		0	0.0583345		16.29	1.442
1552		IPI00646762	Q9UKK9	NUDT5	Putative uncharacterized protein NUDT5	26	6	10		0	0		0	0		0	0		0.443348	0		0	0		143.002	2.869
1553		IPI00029697	Q06265	EXOSC9	Isoform 2 of Exosome complex exonuclease RRP45	51	13	8		5	4		0	0		0	0		0.296652	0.177813		0	0		218.486	3.578
1554		IPI00428954	Q86U70	LDB1	Isoform 3 of LIM domain-binding protein 1	43	0	4		0	0		2	4		0	0		0.0670177	0		0.154153	0		0.533	-0.626
1555		IPI00002564	P18887	XRCC1	DNA repair protein XRCC1	70	6	8		0	0		0	0		0	0		0.144088	0		0	0		80.74	2.753
1556		IPI00401900	Q7Z7F0	KIAA0907	Isoform 1 of UPF0469 protein KIAA0907	65	0	0		0	0		9	8		0	5		0	0		0.288938	0.100963		415.178	-3.476
1557		IPI00304932	O43159	RRP8	Ribosomal RNA-processing protein 8	51	3	3		0	0		4	7		0	0		0.0847577	0		0.238283	0		1.531	-0.498
1558		IPI00006103	O95400	CD2BP2	CD2 antigen cytoplasmic tail-binding protein 2	38	13	8		0	6		0	0		0	0		0.398138	0.159096		0	0		3187.35	3.383
1559		IPI00004290	Q68CQ4	DEF	Digestive organ expansion factor homolog	87	8	16		0	0		0	0		0	0		0.198742	0		0	0		119.022	2.724
1560		IPI00217541	Q8N8A6	DDX51	ATP-dependent RNA helicase DDX51	72	14	8		0	0		0	0		0	0		0.220135	0		0	0		140.614	2.928
1561		IPI00217686	Q8IY81	FTSJ3	Putative rRNA methyltransferase 3	97	8	11		0	0		0	0		0	0		0.141117	0		0	0		106.331	3.179
1562		IPI00217272	Q86V21	AACS	Isoform 1 of Acetoacetyl-CoA synthetase	75	0	0		0	0		12	15		0	0		0	0		0.397715	0		266.411	-2.884
1563		IPI00022431	P02765	AHSG	Alpha-2-HS-glycoprotein	47	0	0		20	10		0	0		0	0		0	0.643154		0	0		104.839	2.84
1564		IPI00000606	O95801	TTC4	Tetratricopeptide repeat protein 4	45	3	3		0	5		4	0		0	6		0.0960587	0.111956		0.0982013	0.175003		0.447	0.249
1565		IPI00027704	P49642	PRIM1	DNA primase small subunit	50	6	5		0	0		0	0		0	3		0.158497	0		0	0.0787515		3.6	1.171
1566		IPI00023876	P55212	CASP6	Isoform Alpha of Caspase-6	33	0	0		0	0		4	4		0	5		0	0		0.267822	0.198867		42.998	-2.876
1567		IPI00064931	Q96L91	EP400	Isoform 2 of E1A-binding protein p400	340	8	8		0	0		0	0		0	0		0.0339031	0		0	0		122.751	2.757
1568		IPI00238688	Q6ZRY4	RBPMS2	RNA-binding protein with multiple splicing 2	22	4	5		0	0		0	0		2	0		0.294726	0		0	0.11932		2.182	1.262
1569		IPI00024915	P30044	PRDX5	Isoform Mitochondrial of Peroxiredoxin-5, mitochondrial	22	0	0		6	5		0	0		6	6		0	0.503804		0	0.715923		0.669	-0.046
1570		IPI00784107	Q96G46	DUS3L	Isoform 1 of tRNA-dihydrouridine synthase 3-like	73	2	2		0	0		6	7		0	0		0.0394762	0		0.196739	0		2.677	-0.903
1571		IPI00022334	P04181	OAT	Ornithine aminotransferase, mitochondrial	49	0	0		5	6		0	0		4	0		0	0.226198		0	0.107145		2.302	1.046
1572		IPI00414482	Q12789	GTF3C1	Isoform 1 of General transcription factor 3C polypeptide 1	241	5	5		0	2		0	0		0	0		0.0298938	0.00836189		0	0		56.838	2.697
1573		IPI00030255	O60568	PLOD3	Procollagen-lysine,2-oxoglutarate 5-dioxygenase 3	85	7	6		0	3		0	0		0	0		0.110185	0.0355626		0	0		106.27	2.705
1574		IPI00180292	Q9UQB8	BAIAP2	Isoform 5 of Brain-specific angiogenesis inhibitor 1-associated protein 2	57	0	0		4	4		0	0		3	5		0	0.141419		0	0.184214		0.368	0.025
1575		IPI00056499	Q969S3	ZNF622	Zinc finger protein 622	54	5	7		0	0		0	0		0	0		0.160098	0		0	0		45.09	2.758
1576		IPI00015973	O43491	EPB41L2	Band 4.1-like protein 2	113	0	2		3	4		0	0		0	0		0.0127512	0.0624182		0	0		9.261	2.628
1577		IPI00186194	Q5SW79	CEP170	Isoform 1 of Centrosomal protein of 170 kDa	175	3	4		6	6		0	0		0	0		0.0288176	0.0690931		0	0		32.728	3.233
1578		IPI00443474	Q6ZR21	FKBP5	51 kDa FK506-binding protein	51	0	4		0	9		0	0		3	0		0.0565051	0.177813		0	0.0772074		1.483	1.352
1579		IPI00019962	Q96EY4	C4orf43	UPF0534 protein C4orf43	24	9	14		0	0		0	0		0	0		0.690422	0		0	0		261.289	2.839
1580		IPI00156032	Q13601	KRR1	KRR1 small subunit processome component homolog	44	9	8		0	0		0	0		0	0		0.278352	0		0	0		127.231	2.925
1581		IPI00012149	O00566	MPHOSPH10	U3 small nucleolar ribonucleoprotein protein MPP10	79	10	11		0	0		0	0		0	0		0.191509	0		0	0		166.128	2.916
1582		IPI00953925	O00170	AIP	Aryl hydrocarbon receptor interacting protein	38	0	3		3	0		0	4		0	0		0.0568769	0.079548		0.116291	0		1.256	0.534
1583		IPI00033770	Q9NXW9	ALKBH4	Isoform 1 of Alkylated DNA repair protein alkB homolog 4	34	0	3		3	2		5	7		0	4		0.0635683	0.148178		0.389917	0.154415		2.179	-0.616
1584		IPI00170796	Q9UBQ0	VPS29	Isoform 1 of Vacuolar protein sorting-associated protein 29	21	2	0		0	3		5	3		0	0		0.0686134	0.143944		0.420863	0		0.897	-0.368
1585		IPI00009901	P61970	NUTF2	Nuclear transport factor 2	14	0	0		3	3		0	0		2	2		0	0.431832		0	0.375007		0.632	0.363
1586		IPI00295585	Q9UFW8	CGGBP1	CGG triplet repeat-binding protein 1	19	4	0		0	3		0	0		0	7		0.151672	0.159096		0	0.483562		1.006	0.431
1587		IPI00024698	O60828	PQBP1	Isoform 1 of Polyglutamine-binding protein 1	30	4	6		3	0		0	0		3	4		0.240147	0.100761		0	0.306256		0.754	0.642
1588		IPI00294486	Q99956	DUSP9	Dual specificity protein phosphatase 9	42	0	0		4	4		0	0		5	3		0	0.191925		0	0.250005		0.27	0.025
1589		IPI00005904	Q9UHI6	DDX20	Probable ATP-dependent RNA helicase DDX20	92	3	5		5	4		0	0		3	0		0.062647	0.0985703		0	0.0427997		0.894	1.825
1590		IPI00007096	Q9H496	TOR1AIP2	interferon alpha responsive	15	0	0		0	3		0	0		5	4		0	0.201521		0	0.787515		1.989	-0.975
1591		IPI00410666	Q14160	SCRIB	Isoform 3 of Protein scribble homolog	178	0	2		7	5		0	2		0	0		0.00809484	0.0679286		0.0124131	0		4.649	1.668
1592		IPI00642584	Q8N766	KIAA0090	Isoform 1 of Uncharacterized protein KIAA0090	112	8	6		3	9		0	0		0	0		0.090055	0.107958		0	0		72.283	3.268
1593		IPI00013219	Q13418	ILK	Integrin-linked protein kinase	51	0	0		0	0		3	2		0	0		0	0		0.10831	0		5.381	-2.278
1594		IPI00004859	P54132	BLM	Bloom syndrome protein	159	7	6		0	0		0	0		0	0		0.0589039	0		0	0		67.606	2.945
1595		IPI00619921	Q9BTC0	DIDO1	Isoform 4 of Death-inducer obliterator 1	244	7	5		0	0		2	0		0	0		0.0354315	0		0.00905545	0		13.209	1.422
1596		IPI00844214	Q8WYA6	CTNNBL1	Isoform 1 of Beta-catenin-like protein 1	65	6	7		3	0		0	0		0	0		0.144088	0.046505		0	0		89.033	3.025
1597		IPI00026513	P49247	RPIA	Ribose-5-phosphate isomerase	33	5	11		3	4		0	0		0	0		0.349304	0.213735		0	0		31.167	3.356
1598		IPI00334579	Q8N983	MRPL43	Mitochondrial ribosomal protein L43 (MRPL43), transcript variant 4	29	0	0		7	10		0	0		0	4		0	0.590666		0	0.181038		4.79	1.287
1599		IPI00744702	Q96EY5	FAM125A	Isoform 1 of Multivesicular body subunit 12A	29	0	0		0	0		0	0		7	12		0	0		0	0.85993		128.115	-2.798
1600		IPI00014812	P82921	MRPS21	28S ribosomal protein S21, mitochondrial	11	0	0		10	7		0	0		0	0		0	1.55721		0	0		144.974	2.726
1601		IPI00413451	P35237	SERPINB6	Serpin B6	46	2	3		9	5		0	0		0	0		0.0783087	0.306663		0	0		21.112	3.262
1602		IPI00747053	P19447	ERCC3	TFIIH basal transcription factor complex helicase XPB subunit	89	6	9		0	0		0	0		0	0		0.121423	0		0	0		60.74	2.772
1603		IPI00159322	Q9UGU0	TCF20	Isoform 1 of Transcription factor 20	212	0	0		0	0		2	0		0	2		0	0		0.0104223	0.0123823		2.005	-2.127
1604		IPI00013146	P82650	MRPS22	28S ribosomal protein S22, mitochondrial	41	0	0		10	8		0	0		0	0		0	0.442364		0	0		132.774	2.948
1605		IPI00294402	Q9UBD5	ORC3L	Isoform 1 of Origin recognition complex subunit 3	82	8	6		0	0		4	0		0	0		0.123002	0		0.053891	0		2.449	1.279
1606		IPI00002938	Q9ULW3	ABT1	Activator of basal transcription 1	31	10	10		0	0		0	0		0	0		0.4648	0		0	0		269.581	2.887
1607		IPI00022465	O14578	CIT	Isoform 1 of Citron Rho-interacting kinase	231	0	3		2	2		4	0		0	0		0.00935637	0.0174477		0.0191301	0		0.349	0.873
1608		IPI00011726	O00442	RTCD1	Isoform 1 of RNA 3'-terminal phosphate cyclase	39	0	0		0	0		8	9		0	3		0	0		0.481564	0.100963		285.673	-3.558
1609		IPI00295066	Q96GC5	MRPL48	39S ribosomal protein L48, mitochondrial	24	0	0		5	8		0	0		2	0		0	0.545787		0	0.109377		6.45	1.572
1610		IPI00893485	Q8N201	INTS1	Putative uncharacterized protein INTS1	245	5	10		0	2		0	4		0	0		0.0441086	0.00822537		0.018037	0		3.21	1.441
1611		IPI00024381	Q92989	CLP1	Polyribonucleotide 5'-hydroxyl-kinase Clp1	48	6	5		0	0		0	4		0	0		0.165101	0		0.0920637	0		2.286	1.033
1612		IPI00062037	Q96FJ2	DYNLL2	Dynein light chain 2, cytoplasmic	10	16	18		22	25		0	0		0	0		2.4495	4.73575		0	0		1.21139e+08	4.394
1613		IPI00000769	Q14807	KIF22	Kinesin-like protein KIF22	73	7	6		2	2		0	0		0	0		0.128298	0.0552114		0	0		23.195	2.873
1614		IPI00032140	P50454	SERPINH1	Serpin H1	46	6	4		0	0		6	7		0	0		0.156617	0		0.312216	0		0.474	-0.218
1615		IPI00009726	Q9HAN9	NMNAT1	Nicotinamide mononucleotide adenylyltransferase 1	32	6	7		3	4		0	0		0	0		0.292679	0.220414		0	0		17.807	3.141
1616		IPI00294575	P30260	CDC27	Cell division cycle protein 27 homolog	92	6	5		0	0		0	0		0	0		0.0861396	0		0	0		41.701	2.429
1617		IPI00000685	P50613	CDK7	Cell division protein kinase 7	39	6	8		0	0		0	0		0	0		0.25862	0		0	0		80.74	2.753
1618		IPI00012773	Q13330	MTA1	Isoform Long of Metastasis-associated protein MTA1	81	0	19		0	0		0	0		0	0		0.168992	0		0	0		3.303	1.718
1619		IPI00024403	O75131	CPNE3	Copine-3	60	6	10		3	0		0	0		0	0		0.192117	0.0503804		0	0		196.296	3.28
1620		IPI00759472	Q9NQS7	INCENP	Isoform 2 of Inner centromere protein	105	7	8		0	0		0	0		0	0		0.10292	0		0	0		96.875	2.857
1621		IPI00426640	Q13888	GTF2H2	General transcription factor IIH subunit 2	44	9	13		0	0		0	0		0	0		0.36022	0		0	0		148.949	3.083
1622		IPI00383163	Q9P016	THYN1	Isoform 1 of Thymocyte nuclear protein 1	26	8	4		0	0		0	0		0	0		0.332511	0		0	0		31.72	2.717
1623		IPI00011250	P15374	UCHL3	Ubiquitin carboxyl-terminal hydrolase isozyme L3	26	8	14		0	0		0	0		0	0		0.609603	0		0	0		158.674	2.949
1624		IPI00018235	Q9UBV8	PEF1	Peflin	30	5	5		0	3		4	4		0	0		0.240147	0.100761		0.294604	0		0.531	0.499
1625		IPI00479143	O95613	PCNT	Pericentrin	378	0	0		4	3		0	0		0	0		0	0.0186594		0	0		11.641	2.37
1626		IPI00645078	P22314	UBA1	Ubiquitin-like modifier-activating enzyme 1	118	0	0		2	3		6	8		0	0		0	0.0426952		0.131074	0		2.561	-0.769
1627		IPI00003326	P36404	ARL2	ADP-ribosylation factor-like protein 2	21	7	0		0	0		3	6		0	3		0.240147	0		0.473471	0.187504		1.055	-1.048
1628		IPI00910781	P06744	GPI	Glucose-6-phosphate isomerase	64	4	5		2	5		0	0		0	0		0.101312	0.110207		0	0		15.617	3.135
1629		IPI00018288	P19387	POLR2C	DNA-directed RNA polymerase II subunit RPB3	31	5	7		0	3		0	3		0	0		0.27888	0.0975104		0.106913	0		5.684	1.552
1630		IPI00152083	Q8TAP9	C7orf11	TTD non-photosensitive 1 protein	19	0	0		0	0		4	0		0	0		0	0		0.232582	0		2.104	-1.691
1631		IPI00023097	Q86U86	PBRM1	Isoform 5 of Protein polybromo-1	182	6	5		0	2		0	0		0	0		0.0435431	0.0110726		0	0		35.614	2.823
1632		IPI00465211	Q96MX6	WDR92	HZGJ	85	3	4		0	0		2	5		0	0		0.0593304	0		0.0909806	0		0.355	0.026
1633		IPI00873809	Q9Y5X1	SNX9	Sorting nexin-9	46	6	0		4	5		0	0		0	0		0.0939705	0.197141		0	0		153.782	2.737
1634		IPI00017510	P00403	MT-CO2	Cytochrome c oxidase subunit 2	26	0	0		5	7		0	0		3	3		0	0.46505		0	0.30289		0.836	0.561
1635		IPI00032903	Q9Y3E5	PTRH2	Peptidyl-tRNA hydrolase 2, mitochondrial	19	0	6		0	0		0	0		0	0		0.227507	0		0	0		3.186	1.704
1636		IPI00030782	P42226	STAT6	Isoform 1 of Signal transducer and activator of transcription 6	94	3	2		0	0		4	8		0	0		0.0383213	0		0.141034	0		1.148	-0.588
1637		IPI00000005	P01111	NRAS	GTPase NRas	21	3	8		0	0		8	3		0	0		0.377374	0		0.578686	0		0.583	0.001
1638		IPI00396279	Q7Z460	CLASP1	Isoform 1 of CLIP-associating protein 1	169	4	0		7	4		0	0		0	2		0.0170518	0.0655839		0	0.0155328		6.516	1.748
1639		IPI00027448	O75964	ATP5L	ATP synthase subunit g, mitochondrial	11	2	0		6	12		0	0		0	0		0.130989	1.64881		0	0		137.414	3.253
1640		IPI00747764	O60684	KPNA6	Importin alpha-7 subunit	61	4	4		0	6		0	0		0	0		0.094484	0.0991089		0	0		58.862	3.023
1641		IPI00015104	P61024	CKS1B	Cyclin-dependent kinases regulatory subunit 1	10	7	9		0	0		0	0		0	0		1.1527	0		0	0		144.496	2.834
1642		IPI00431697	Q6NSH3	CT45A5	Cancer/testis antigen family 45 member A5	21	8	9		0	3		0	0		0	0		0.583214	0.143944		0	0		303.442	3.087
1643		IPI00639870	Q8N7B7	CT45A4	Cancer/testis antigen family 45 member A4/A6	21	8	9		0	3		0	0		0	0		0.583214	0.143944		0	0		303.442	3.087
1644		IPI00032416	Q9Y219	JAG2	Isoform Long of Protein jagged-2	133	0	0		7	6		0	0		2	0		0	0.0984879		0	0.0197372		10.351	1.443
1645		IPI00427242	Q9Y324	FCF1	rRNA-processing protein FCF1 homolog	23	10	10		0	0		0	0		0	0		0.62647	0		0	0		269.581	2.887
1646		IPI00292135	Q14739	LBR	Lamin-B receptor	71	0	0		5	3		0	0		0	0		0	0.113533		0	0		27.572	2.354
1647		IPI00008475	Q01581	HMGCS1	Hydroxymethylglutaryl-CoA synthase, cytoplasmic	57	0	0		0	0		10	10		0	0		0	0		0.387637	0		153.652	-2.904
1648		IPI00006715	O60216	RAD21	Double-strand-break repair protein rad21 homolog	72	12	8		0	0		0	0		0	0		0.200122	0		0	0		166.521	2.828
1649		IPI00181617	P42696	RBM34	Isoform 1 of RNA-binding protein 34	49	8	9		0	2		0	0		0	0		0.249949	0.0411268		0	0		161.396	3.21
1650		IPI00031615	Q9BRT6	LLPH	Protein LLP homolog	15	7	8		0	0		0	0		0	0		0.72044	0		0	0		96.875	2.857
1651		IPI00220030	P49023	PXN	Isoform Alpha of Paxillin	61	0	0		0	0		8	7		0	0		0	0		0.271663	0		109.852	-2.904
1652		IPI00032799			37 kDa protein	37	9	10		0	0		0	0		0	0		0.369956	0		0	0		158.391	3.013
1653		IPI00045839	Q32P28	LEPRE1	Isoform 3 of Prolyl 3-hydroxylase 1	91	0	0		0	0		9	11		0	0		0	0		0.242805	0		207.676	-2.949
1654		IPI00018192	Q6RFH5	WDR74	Isoform 1 of WD repeat-containing protein 74	42	3	3		0	4		0	0		2	4		0.10292	0.0959626		0	0.187504		0.659	0.547
1655		IPI00816474	A6ZKI3	FAM127A	Protein FAM127A	13	0	5		0	3		0	0		0	0		0.277092	0.232525		0	0		12.223	2.674
1656		IPI00005740	O43402	COX4NB	Neighbor of COX4	24	0	3		7	2		0	0		0	0		0.090055	0.377853		0	0		37.734	2.633
1657		IPI00401264	Q9BS26	ERP44	Endoplasmic reticulum resident protein 44	47	0	3		0	0		5	6		0	3		0.0459856	0		0.258562	0.0837782		2.717	-1.534
1658		IPI00216492	P31942	HNRNPH3	Isoform 2 of Heterogeneous nuclear ribonucleoprotein H3	35	0	0		137	165		0	426		233	270		0	8.69421		13.4466	18.8629		960.186	-1.97
1659		IPI00007144	Q9UNX3	RPL26L1	60S ribosomal protein L26-like 1	17	0	78		0	0		28	0		0	0		3.30555	0		1.81961	0		0.461	0.014
1660		IPI00026054	P49137	MAPKAPK2	Isoform 1 of MAP kinase-activated protein kinase 2	46	4	3		0	0		0	0		2	0		0.109632	0		0	0.0570663		2.208	1.022
1661		IPI00027547	P81605	DCD	Dermcidin	11	0	0		0	2		0	0		9	9		0	0.183201		0	2.14777		36.62	-1.636
1662		IPI00306290	O43592	XPOT	Exportin-T	110	4	0		0	5		3	0		0	0		0.0261978	0.0458003		0.03013	0		0.915	1.154
1663		IPI00016725	Q9UKN8	GTF3C4	General transcription factor 3C polypeptide 4	92	3	6		0	0		5	3		0	0		0.0704779	0		0.0960665	0		0.588	0.1
1664		IPI00013212	P41240	CSK	Tyrosine-protein kinase CSK	51	0	0		2	2		7	8		0	0		0	0.079028		0.324931	0		5.899	-0.998
1665		IPI00029264	P08574	CYC1	Cytochrome c1, heme protein, mitochondrial	35	0	0		5	5		0	0		0	0		0	0.287888		0	0		33.767	2.617
1666		IPI00023649	A3KN83	SBNO1	Isoform 1 of Protein strawberry notch homolog 1	154	4	0		2	0		0	0		0	0		0.0187127	0.0130858		0	0		7.024	2.153
1667		IPI00152658	Q8TDX7	NEK7	Serine/threonine-protein kinase Nek7	35	7	4		0	0		6	7		0	0		0.226424	0		0.410341	0		0.47	-0.138
1668		IPI00025333	Q6FI81	CIAPIN1	Isoform 3 of Anamorsin	32	4	4		3	4		0	0		0	0		0.18011	0.220414		0	0		10.467	3.24
1669		IPI00306400	Q9BW19	KIFC1	Kinesin-like protein KIFC1	74	8	7		0	0		0	0		0	0		0.146035	0		0	0		93.525	2.989
1670		IPI00375358	P35251	RFC1	Isoform 1 of Replication factor C subunit 1	128	6	6		0	0		0	0		0	0		0.0675413	0		0	0		63.129	2.684
1671		IPI00006979	Q9HD34	LYRM4	LYR motif-containing protein 4	11	7	6		5	4		0	0		0	0		0.851429	0.824406		0	0		19.415	3.392
1672		IPI00216192	Q9H078	CLPB	Isoform 2 of Caseinolytic peptidase B protein homolog	75	6	7		0	0		0	0		0	0		0.124876	0		0	0		82.742	2.658
1673		IPI00514971	O75935	DCTN3	Isoform 3 of Dynactin subunit 3	18	3	3		0	0		4	5		0	0		0.240147	0		0.552382	0		0.743	-0.356
1674		IPI00155562	Q9BV68	RNF126	Isoform 2 of RING finger protein 126	34	0	0		6	6		0	0		3	5		0	0.355626		0	0.30883		0.854	0.325
1675		IPI00375731	P98175	RBM10	Putative uncharacterized protein DKFZp686E2459	110	6	8		0	0		0	0		0	0		0.0916924	0		0	0		80.74	2.753
1676		IPI00015609	Q9NXF7	DCAF16	DDB1- and CUL4-associated factor 16	24	0	0		0	0		9	10		0	2		0	0		0.874606	0.109377		267.943	-3.296
1677		IPI00748490	Q9BTE6	AARSD1	alanyl-tRNA synthetase domain containing 1 isoform 1	66	8	10		0	2		0	0		0	0		0.196484	0.0305336		0	0		191.823	3.176
1678		IPI00477227	Q8N1N4	KRT78	Isoform 1 of Keratin, type II cytoskeletal 78	57	0	0		0	0		0	0		0	51		0	0		0	1.17436		4.019	-1.893
1679		IPI00216719	Q8IUD2	ERC1	Isoform 1 of ELKS/RAB6-interacting/CAST family member 1	128	0	0		4	9		0	0		0	0		0	0.102335		0	0		22.51	2.822
1680		IPI00289758	P17655	CAPN2	Calpain-2 catalytic subunit	80	0	0		0	0		5	10		0	0		0	0		0.207143	0		91.17	-2.837
1681		IPI00164949	Q8IXH7	TH1L	Isoform NELF-C of Negative elongation factor C/D	66	8	8		0	0		0	0		0	0		0.174652	0		0	0		122.751	2.757
1682		IPI00375578	Q6UVJ0	SASS6	Spindle assembly abnormal protein 6 homolog	74	0	0		0	0		11	8		0	0		0	0		0.283656	0		197.473	-3.271
1683		IPI00464952	Q05519	SFRS11	Splicing factor, arginine/serine-rich 11	54	12	0		0	0		0	0		0	0		0.160098	0		0	0		1.926	1.786
1684		IPI00329719	O94832	MYO1D	Myosin-Id	116	4	0		3	5		0	0		2	0		0.0248428	0.0694902		0	0.0226297		2.824	1.611
1685		IPI00239077	P49773	HINT1	Histidine triad nucleotide-binding protein 1	14	0	2		5	5		3	0		0	0		0.10292	0.71972		0.236735	0		0.854	1.511
1686		IPI00011107	P48735	IDH2	Isocitrate dehydrogenase [NADP], mitochondrial	51	0	0		2	4		0	2		4	0		0	0.118542		0.0433241	0.102943		0.493	-0.038
1687		IPI00922265	Q8N4V1	MMGT1	Isoform 1 of Membrane magnesium transporter 1	15	3	5		0	3		0	0		2	2		0.384235	0.201521		0	0.350007		1.362	0.986
1688		IPI00010414	O00151	PDLIM1	PDZ and LIM domain protein 1	36	0	0		5	6		0	0		0	0		0	0.30788		0	0		52.785	2.662
1689		IPI00739539	A5A3E0	POTEF	POTE ankyrin domain family member F	121	639	0		0	0		858	0		0	0		3.80464	0		7.83379	0		1.884	-0.161
1690		IPI00011898	Q13144	EIF2B5	Translation initiation factor eIF-2B subunit epsilon	80	3	3		0	4		0	0		0	0		0.054033	0.0503804		0	0		16.617	2.793
1691		IPI00456635	Q70J99	UNC13D	Isoform 3 of Protein unc-13 homolog D	129	3	5		4	0		3	0		0	0		0.0446785	0.0312436		0.0256922	0		1.267	1.524
1692		IPI00021570	O60869	EDF1	Isoform 1 of Endothelial differentiation-related factor 1	16	4	5		3	0		0	0		3	3		0.405248	0.188926		0	0.492197		0.634	0.654
1693		IPI00215919	P84085	ARF5	ADP-ribosylation factor 5	21	0	0		0	0		21	0		0	0		0	0		1.10476	0		2.661	-1.784
1694		IPI00216085	P14854	COX6B1	Cytochrome c oxidase subunit 6B1	10	0	0		3	5		0	0		0	2		0	0.806086		0	0.262505		1.115	1.253
1695		IPI00166555	Q5T8P6	RBM26	114 kDa protein	114	9	0		0	0		0	0		0	0		0.0568769	0		0	0		3.857	1.898
1696		IPI00328658	Q9UBL3	ASH2L	Isoform 1 of Set1/Ash2 histone methyltransferase complex subunit ASH2	69	4	4		0	0		0	5		0	0		0.0835293	0		0.0800554	0		0.308	0.884
1697		IPI00020985	Q09472	EP300	Histone acetyltransferase p300	264	0	6		0	0		0	0		7	0		0.0163736	0		0	0.0348018		0.688	-0.063
1698		IPI00908883	P61163	ACTR1A	Alpha-centractin	38	0	0		0	5		0	0		0	3		0	0.13258		0	0.10362		0.699	0.166
1699		IPI00552920	Q96B26	EXOSC8	Exosome complex exonuclease RRP43	30	5	7		0	0		0	0		0	0		0.288176	0		0	0		45.09	2.758
1700		IPI00291467	P12236	SLC25A6	ADP/ATP translocase 3	33	67	59		0	0		0	0		0	0		2.75077	0		0	0		149.397	2.986
1701		IPI00008437	Q9UHA3	RSL24D1	Probable ribosome biogenesis protein RLP24	20	4	4		3	0		0	0		0	0		0.288176	0.151141		0	0		26.131	2.744
1702		IPI00026942	O94905	ERLIN2	Isoform 1 of Erlin-2	38	0	0		6	8		0	0		0	0		0	0.371224		0	0		86.276	2.677
1703		IPI00178861	Q9NXH9	TRMT1	Isoform 2 of N(2),N(2)-dimethylguanosine tRNA methyltransferase	69	4	4		5	4		0	0		0	0		0.0835293	0.131427		0	0		18.251	3.278
1704		IPI00294742	Q4G0J3	LARP7	La-related protein 7	68	9	7		2	0		0	0		0	0		0.169515	0.0296355		0	0		157.679	3.101
1705		IPI00032851	P61923	COPZ1	Coatomer subunit zeta-1	20	0	6		0	0		0	0		0	0		0.216132	0		0	0		3.186	1.704
1706		IPI00012199	Q9H6F5	CCDC86	Coiled-coil domain-containing protein 86	40	4	7		6	0		0	0		0	0		0.198121	0.151141		0	0		341.25	2.995
1707		IPI00006164	Q9H0C8	ILKAP	Integrin-linked kinase-associated serine/threonine phosphatase 2C	43	6	9		0	3		0	0		0	0		0.251316	0.0702982		0	0		265.6	3.084
1708		IPI00642549	Q5W0S5	RAD23B	UV excision repair protein RAD23 homolog B	42	5	8		0	0		0	0		0	0		0.222993	0		0	0		57.45	2.802
1709		IPI00101524	Q96H20	SNF8	Isoform 1 of Vacuolar-sorting protein SNF8	29	0	0		0	0		9	8		0	0		0	0		0.647621	0		188.437	-2.871
1710		IPI00005578	Q9H223	EHD4	EH domain-containing protein 4	61	0	0		0	0		10	10		0	0		0	0		0.362218	0		153.652	-2.904
1711		IPI00013847	P31930	UQCRC1	Cytochrome b-c1 complex subunit 1, mitochondrial	53	0	0		7	9		0	0		0	2		0	0.304183		0	0.0495293		14.084	1.782
1712		IPI00171412	Q8NBJ7	SUMF2	sulfatase modifying factor 2 isoform b precursor	36	7	10		5	0		0	0		0	0		0.340208	0.139945		0	0		845.992	3.182
1713		IPI00025366	O75390	CS	Citrate synthase, mitochondrial	52	0	0		9	6		0	0		0	0		0	0.290656		0	0		121.278	3
1714		IPI00297322	Q8N6H7	ARFGAP2	ADP-ribosylation factor GTPase-activating protein 2	57	7	5		0	0		0	0		0	0		0.151672	0		0	0		55.615	2.875
1715		IPI00003565	O75832	PSMD10	26S proteasome non-ATPase regulatory subunit 10	24	4	5		2	0		0	4		0	2		0.270165	0.0839673		0.184127	0.109377		0.441	0.66
1716		IPI00658145	Q6PJG6	C7orf27	Isoform 1 of HEAT repeat-containing protein C7orf27	88	2	0		0	0		4	0		2	0		0.0163736	0		0.0502166	0.0298301		0.845	-0.962
1717		IPI00024143	Q9NRG9	AAAS	Aladin	60	3	5		0	0		0	0		0	0		0.0960587	0		0	0		16.953	2.5
1718		IPI00061528	Q96EK9	KTI12	Protein KTI12 homolog	39	0	0		0	0		4	3		3	4		0	0		0.198291	0.235581		8.568	-3.125
1719		IPI00023729	Q9H479	FN3K	Fructosamine-3-kinase	35	0	0		0	2		6	4		2	0		0	0.0575776		0.315647	0.0750015		2.256	-1.629
1720		IPI00005791	O14777	NDC80	Kinetochore protein NDC80 homolog	74	4	2		3	0		4	2		0	0		0.0584141	0.040849		0.0895755	0		0.549	0.447
1721		IPI00220079	Q9Y6Q9	NCOA3	Isoform 2 of Nuclear receptor coactivator 3	154	3	0		0	0		3	0		2	0		0.0140346	0		0.0215214	0.0170458		0.547	-0.695
1722		IPI00183938	Q6P3X3	TTC27	Tetratricopeptide repeat protein 27	97	4	4		4	2		0	0		0	0		0.0594178	0.0623262		0	0		7.07	3.007
1723		IPI00735681	Q86Y91	KIF18B	kinesin family member 18B	93	0	0		5	0		0	0		0	0		0	0.0541724		0	0		3.064	1.767
1724		IPI00220767	P25791	LMO2	Isoform 2 of Rhombotin-2	18	0	0		0	0		0	0		0	4		0	0		0	0.291672		1.545	-1.769
1725		IPI00293921	Q92547	TOPBP1	DNA topoisomerase 2-binding protein 1	171	9	5		0	0		0	0		0	0		0.0589834	0		0	0		128.127	2.756
1726		IPI00182938	O43865	AHCYL1	Isoform 1 of Putative adenosylhomocysteinase 2	59	0	0		0	0		6	5		0	0		0	0		0.205973	0		50.131	-2.75
1727		IPI00300504	Q9HAU5	UPF2	Isoform 1 of Regulator of nonsense transcripts 2	148	4	8		0	5		0	0		0	0		0.0584141	0.0340408		0	0		85.915	3.196
1728		IPI00071509	Q13835	PKP1	Isoform 2 of Plakophilin-1	83	0	0		0	0		6	3		0	0		0	0		0.119794	0		23.284	-2.512
1729		IPI00023556	Q9NP77	SSU72	Isoform 1 of RNA polymerase II subunit A C-terminal domain phosphatase SSU72	23	0	3		0	0		7	9		0	0		0.0939705	0		0.768532	0		4.374	-1.492
1730		IPI00743121	Q9NXE4	SMPD4	sphingomyelin phosphodiesterase 4 isoform 1	95	4	4		2	3		0	0		0	0		0.0606687	0.053032		0	0		8.124	2.736
1731		IPI00743121	Q9NXE4	SMPD4	sphingomyelin phosphodiesterase 4 isoform 1	95	4	4		2	3		0	0		0	0		0.0606687	0.053032		0	0		8.124	2.736
1732		IPI00163496	Q13136	PPFIA1	Isoform 1 of Liprin-alpha-1	136	2	4		5	4		0	0		0	0		0.0317841	0.0666799		0	0		14.706	3.14
1733		IPI00783302	Q96EY7	PTCD3	Isoform 1 of Pentatricopeptide repeat-containing protein 3, mitochondrial	79	3	0		4	5		0	0		0	0		0.0273585	0.114791		0	0		31.289	3.079
1734		IPI00006558	Q9Y371	SH3GLB1	Isoform 1 of Endophilin-B1	41	0	0		0	0		0	0		5	5		0	0		0	0.320128		58.474	-2.519
1735		IPI00375462	Q8WXA9	SFRS12	Isoform 2 of Splicing factor, arginine/serine-rich 12	72	4	12		0	0		0	0		0	0		0.160098	0		0	0		45.144	2.934
1736		IPI00328170	Q13724	MOGS	Mannosyl-oligosaccharide glucosidase	92	6	3		0	0		0	0		0	0		0.0704779	0		0	0		22.578	2.658
1737		IPI00000296	Q8WUW1	C3orf10	Isoform 1 of Probable protein BRICK1	9	0	0		5	2		0	0		0	0		0	0.783695		0	0		10.348	2.261
1738		IPI00022403	Q9BYD1	MRPL13	39S ribosomal protein L13, mitochondrial	21	0	0		6	7		0	0		0	0		0	0.623757		0	0		66.098	2.738
1739		IPI00179713	Q9Y6M1	IGF2BP2	Isoform 1 of Insulin-like growth factor 2 mRNA-binding protein 2	66	0	0		0	0		15	20		0	0		0	0		0.58586	0		209.541	-2.952
1740		IPI00176706	Q96I25	RBM17	Splicing factor 45	45	8	9		0	0		0	0		0	0		0.272166	0		0	0		139.216	2.944
1741		IPI00002255	P50851	LRBA	Isoform 1 of Lipopolysaccharide-responsive and beige-like anchor protein	319	0	0		6	7		0	0		0	0		0	0.0410624		0	0		66.098	2.738
1742		IPI00012341	Q13243	SFRS5	Isoform SRP40-1 of Splicing factor, arginine/serine-rich 5	31	42	45		0	0		0	0		0	0		2.02188	0		0	0		121.552	3.146
1743		IPI00643885	Q13620	CUL4B	Cullin-4B	103	0	0		0	0		2	2		0	0		0	0		0.0429035	0		3.826	-2.075
1744		IPI00647188	Q4G0P3	HYDIN	Isoform 1 of Hydrocephalus-inducing protein homolog	576	0	0		0	5		0	0		0	0		0	0.00874659		0	0		2.262	1.674
1745		IPI00465123	O43299	KIAA0415	KIAA0415 gene product	165	0	0		0	0		0	6		2	0		0	0		0.0401733	0.0159094		16.186	-2.45
1746		IPI00794880	Q9P2D1	CHD7	Isoform 1 of Chromodomain-helicase-DNA-binding protein 7	336	0	5		0	0		0	0		0	0		0.0107208	0		0	0		3.007	1.672
1747		IPI00219381	O43678	NDUFA2	NADH dehydrogenase [ubiquinone] 1 alpha subcomplex subunit 2	11	0	5		0	5		0	0		0	3		0.327473	0.458003		0	0.357961		3.032	1.109
1748		IPI00478230	Q15291	RBBP5	Retinoblastoma-binding protein 5	63	6	7		2	0		0	0		0	0		0.148662	0.0319875		0	0		123.718	2.923
1749		IPI00029705	Q9BSJ2	TUBGCP2	Gamma-tubulin complex component 2	103	3	3		3	3		0	0		0	3		0.0419674	0.0586956		0	0.0382289		0.583	1.387
1750		IPI00554711	P14923	JUP	Junction plakoglobin	82	0	0		7	7		13	12		0	0		0	0.172031		0.336819	0		1.202	-0.295
1751		IPI00328846	Q86UY5	FAM83A	Isoform 1 of Protein FAM83A	47	0	0		0	4		0	0		4	9		0	0.0857538		0	0.363039		2.327	-1.155
1752		IPI00102096	Q8IYB5	SMAP1	Isoform 1 of Stromal membrane-associated protein 1	50	0	0		0	7		0	0		8	8		0	0.141065		0	0.420008		1.88	-1.032
1753		IPI00385511	Q9UPQ9	TNRC6B	Putative uncharacterized protein TNRC6B	187	0	0		0	2		0	0		4	5		0	0.0107766		0	0.0631697		1.577	-1.378
1754		IPI00217949	Q16763	UBE2S	Ubiquitin-conjugating enzyme E2 S	24	6	0		4	0		0	0		2	3		0.18011	0.167935		0	0.273443		0.754	0.532
1755		IPI00419263	O75521	PECI	peroxisomal D3,D2-enoyl-CoA isomerase isoform 1	40	0	0		6	3		0	0		0	0		0	0.226712		0	0		22.404	2.601
1756		IPI00152089	Q8TB03	CXorf38	Isoform 1 of Uncharacterized protein CXorf38	37	0	0		0	0		5	5		0	0		0	0		0.298585	0		34.673	-2.728
1757		IPI00179473	Q13501	SQSTM1	Isoform 1 of Sequestosome-1	48	0	0		0	0		0	0		2	6		0	0		0	0.218754		11.321	-2.358
1758		IPI00003848	Q9UDY4	DNAJB4	DnaJ homolog subfamily B member 4	38	0	0		0	0		4	6		0	14		0	0		0.290728	0.483562		425.816	-3.206
1759		IPI00006552	Q9UIV1	CNOT7	CCR4-NOT transcription complex subunit 7	33	8	6		3	0		0	0		0	0		0.305641	0.0916007		0	0		202.729	3.104
1760		IPI00300096	Q15286	RAB35	Ras-related protein Rab-35	23	0	0		10	0		26	24		0	0		0	0.43809		2.40166	0		3.694	-1.369
1761		IPI00006606	Q9BYN8	MRPS26	28S ribosomal protein S26, mitochondrial	24	5	4		3	4		0	0		0	0		0.270165	0.293886		0	0		20.205	3.148
1762		IPI00015105	P33552	CKS2	Cyclin-dependent kinases regulatory subunit 2	10	5	0		0	0		0	0		0	0		0.36022	0		0	0		2.474	1.741
1763		IPI00657959			36 kDa protein	36	0	5		0	0		0	3		0	0		0.100061	0		0.0920637	0		0.902	0.292
1764		IPI00339384	Q8TC12	RDH11	Isoform 1 of Retinol dehydrogenase 11	35	6	8		2	0		0	0		0	0		0.288176	0.0575776		0	0		70.725	3.131
1765		IPI00220503	Q13561	DCTN2	dynactin 2	45	0	2		8	5		0	0		0	0		0.0320196	0.291087		0	0		60.534	2.871
1766		IPI00328293	Q8IYB3	SRRM1	Serine/arginine repetitive matrix protein 1	104	8	6		2	0		0	0		0	0		0.0969824	0.0193771		0	0		116.794	3.016
1767		IPI00844014	Q5T280	C9orf114	Uncharacterized protein C9orf114	42	7	9		0	0		0	0		0	0		0.274453	0		0	0		144.496	2.834
1768		IPI00014311	Q13617	CUL2	Cullin-2	90	0	0		0	0		9	7		0	0		0	0		0.196403	0		97.193	-2.89
1769		IPI00025447	P68104	EEF1A1	Elongation factor 1-alpha	48	0	0		0	0		0	0		0	564		0	0		0	15.4222		2.896	-2.028
1770		IPI00007401	O15397	IPO8	Importin-8	120	0	0		0	0		12	7		0	0		0	0		0.174921	0		115.054	-2.897
1771		IPI00290192	O75792	RNASEH2A	Ribonuclease H2 subunit A	33	0	0		2	0		2	0		0	3		0	0.0610671		0.0669554	0.11932		1.168	-0.806
1772		IPI00432493	Q08117	AES	Amino-terminal enhancer of split	22	6	0		0	0		0	2		3	3		0.196484	0		0.100433	0.357961		0.342	-0.941
1773		IPI00032872	Q9Y3D3	MRPS16	28S ribosomal protein S16, mitochondrial	15	5	3		3	0		0	0		3	0		0.384235	0.201521		0	0.262505		1.501	1.234
1774		IPI00027838	Q9BQ04	RBM4B	RNA-binding protein 4B	40	0	0		42	0		0	96		56	0		0	1.05799		2.65144	1.83754		1.198	-1.368
1775		IPI00298731	Q96QC0	PPP1R10	Serine/threonine-protein phosphatase 1 regulatory subunit 10	99	5	0		0	3		0	0		0	0		0.0363859	0.0305336		0	0		13.558	2.3
1776		IPI00005826	O95714	HERC2	Probable E3 ubiquitin-protein ligase HERC2	527	0	3		3	2		0	0		0	0		0.00410118	0.00955984		0	0		8.024	2.339
1777		IPI00010271	P63000	RAC1	Isoform A of Ras-related C3 botulinum toxin substrate 1	21	0	0		18	19		0	0		26	27		0	1.77531		0	3.31256		0.305	-0.127
1778		IPI00101987	Q9NWV8	MERIT40	Isoform 1 of BRCA1-A complex subunit MERIT40	37	6	4		3	0		0	2		0	0		0.194714	0.0816979		0.059717	0		4.996	1.739
1779		IPI00514832	Q9BRZ2	TRIM56	Isoform 1 of Tripartite motif-containing protein 56	81	4	0		0	0		0	0		0	0		0.0355773	0		0	0		2.932	1.707
1780		IPI00004068	Q93074	MED12	Mediator of RNA polymerase II transcription subunit 12	247	0	0		0	0		4	0		0	0		0	0		0.0178909	0		2.104	-1.691
1781		IPI00006211	O95292	VAPB	Isoform 1 of Vesicle-associated membrane protein-associated protein B/C	27	7	7		5	8		0	0		0	0		0.373562	0.485144		0	0		61.589	3.24
1782		IPI00176903	Q6NZI2	PTRF	Isoform 1 of Polymerase I and transcript release factor	43	2	4		2	5		0	0		0	0		0.100527	0.164029		0	0		7.191	3.022
1783		IPI00003739	Q9Y6V7	DDX49	Probable ATP-dependent RNA helicase DDX49	54	3	7		0	0		0	0		0	0		0.133415	0		0	0		18.04	2.503
1784		IPI00254408	Q12830	BPTF	Isoform 2 of Nucleosome-remodeling factor subunit BPTF	325	7	0		0	0		0	0		0	0		0.0155172	0		0	0		2.695	1.826
1785		IPI00220424	O75925	PIAS1	Protein inhibitor of activated STAT protein 1	72	0	0		0	3		0	0		9	5		0	0.0419836		0	0.255213		2.733	-1.452
1786		IPI00028091	P61158	ACTR3	Actin-related protein 3	47	0	0		8	5		0	0		0	0		0	0.2787		0	0		60.035	2.798
1787		IPI00305383	P22695	UQCRC2	Cytochrome b-c1 complex subunit 2, mitochondrial	48	0	0		8	5		0	0		0	0		0	0.272894		0	0		60.035	2.798
1788		IPI00747787	P42695	NCAPD3	Condensin-2 complex subunit D3	169	4	6		0	0		0	0		0	0		0.0426296	0		0	0		29.921	2.636
1789		IPI00954527	P62736	ACTA2	ACTA2 protein (Fragment)	37	0	0		0	0		1252	0		505	0		0	0		37.3829	17.9142		484.258	-3.159
1790		IPI00022215	Q9H2P0	ADNP	Activity-dependent neuroprotector homeobox protein	124	8	6		3	0		0	0		0	0		0.08134	0.0243776		0	0		202.729	3.104
1791		IPI00646689	Q9BRA2	TXNDC17	Thioredoxin domain-containing protein 17	14	7	7		0	0		0	0		0	0		0.72044	0		0	0		77.312	2.909
1792		IPI00794194	P55039	DRG2	Putative uncharacterized protein DRG2	38	0	0		0	5		0	0		0	0		0	0.13258		0	0		2.262	1.674
1793		IPI00293331	Q99575	POP1	Ribonucleases P/MRP protein subunit POP1	115	8	7		0	0		0	0		0	0		0.0939705	0		0	0		93.525	2.989
1794		IPI00061531	Q96EL3	MRPL53	39S ribosomal protein L53, mitochondrial	12	0	0		3	8		0	0		0	0		0	0.92364		0	0		24.174	2.643
1795		IPI00015143	O43913	ORC5L	Origin recognition complex subunit 5	50	9	10		0	0		0	0		0	0		0.273767	0		0	0		158.391	3.013
1796		IPI00010951	P58107	EPPK1	epiplakin 1	556	5	0		0	0		0	0		0	0		0.00647878	0		0	0		2.474	1.741
1797		IPI00006091	P11532	DMD	Isoform 4 of Dystrophin	427	3	5		0	0		0	0		0	0		0.0134977	0		0	0		16.953	2.5
1798		IPI00328200	Q2TAL8	QRICH1	Glutamine-rich protein 1	86	0	6		0	0		0	3		0	0		0.0502633	0		0.0385383	0		0.819	0.379
1799		IPI00004416	O43633	CHMP2A	Charged multivesicular body protein 2a	25	3	2		0	0		2	2		0	0		0.144088	0		0.176762	0		0.443	0.235
1800		IPI00000104	O60942	RNGTT	Isoform 1 of mRNA-capping enzyme	69	0	0		0	0		4	4		0	2		0	0		0.128089	0.0380442		24.763	-2.537
1801		IPI00012833	P60510	PPP4C	Serine/threonine-protein phosphatase 4 catalytic subunit	35	4	3		0	0		5	4		0	0		0.144088	0		0.284082	0		0.913	-0.204
1802		IPI00011307	P13995	MTHFD2	Bifunctional methylenetetrahydrofolate dehydrogenase/cyclohydrolase, mitochondrial	38	4	0		4	0		0	0		0	2		0.0758358	0.106064		0	0.0690803		2.916	1.245
1803		IPI00021264	P51911	CNN1	Calponin-1	33	0	0		0	0		3	0		5	6		0	0		0.100433	0.437508		63.472	-3.162
1804		IPI00183002	O14974	PPP1R12A	Isoform 1 of Protein phosphatase 1 regulatory subunit 12A	115	0	0		7	3		0	0		0	0		0	0.087618		0	0		12.326	2.726
1805		IPI00216308	P21796	VDAC1	Voltage-dependent anion-selective channel protein 1	31	0	0		2	4		0	8		0	0		0	0.195021		0.285101	0		0.471	0.359
1806		IPI00464951	Q9P0W2	HMG20B	Isoform 1 of SWI/SNF-related matrix-associated actin-dependent regulator of chromatin subfamily E member 1-related	36	0	0		0	0		3	0		2	0		0	0		0.0920637	0.0729181		3.73	-2.234
1807		IPI00297593	Q70CQ2	USP34	Isoform 1 of Ubiquitin carboxyl-terminal hydrolase 34	404	10	0		0	0		0	0		0	0		0.0178327	0		0	0		1.615	1.804
1808		IPI00154283	Q8TCG1	KIAA1524	Isoform 1 of Protein CIP2A	102	6	3		0	0		0	2		0	0		0.0635683	0		0.0216621	0		2.959	1.355
1809		IPI00299554	Q15058	KIF14	Kinesin-like protein KIF14	186	4	6		0	0		0	0		0	0		0.0387334	0		0	0		29.921	2.636
1810		IPI00006092	O15305	PMM2	Phosphomannomutase 2	28	4	4		0	0		0	3		0	0		0.20584	0		0.118368	0		1.411	0.962
1811		IPI00029558	O95298	NDUFC2	NADH dehydrogenase [ubiquinone] 1 subunit C2	14	0	0		0	5		0	0		0	5		0	0.35986		0	0.468759		1.286	-0.004
1812		IPI00004497	P11274	BCR	Isoform 1 of Breakpoint cluster region protein	143	0	6		0	2		0	0		0	0		0.0302283	0.0140924		0	0		13.552	2.833
1813		IPI00554521	P02794	FTH1	Ferritin heavy chain	21	6	3		3	4		0	0		0	0		0.30876	0.335869		0	0		13.978	3.138
1814		IPI00007182	Q9BVC4	MLST8	Isoform 3 of Target of rapamycin complex subunit LST8	24	0	0		0	0		0	5		0	0		0	0		0.230159	0		2.61	-1.794
1815		IPI00219525	P52209	PGD	6-phosphogluconate dehydrogenase, decarboxylating	53	0	0		2	8		0	0		0	0		0	0.190115		0	0		15.343	2.497
1816		IPI00414410	Q9NWU5	MRPL22	Isoform 1 of 39S ribosomal protein L22, mitochondrial	24	3	3		3	4		0	0		0	0		0.18011	0.293886		0	0		7.953	2.933
1817		IPI00032439	Q9Y2S0	POLR1D	Isoform 1 of DNA-directed RNA polymerases I and III subunit RPAC2	15	0	4		0	0		0	0		0	0		0.192117	0		0	0		2.622	1.776
1818		IPI00029629	Q14258	TRIM25	E3 ubiquitin/ISG15 ligase TRIM25	71	9	8		0	0		0	0		0	0		0.1725	0		0	0		127.231	2.925
1819		IPI00028083	P49770	EIF2B2	Translation initiation factor eIF-2B subunit beta	39	0	0		0	0		6	6		0	0		0	0		0.339928	0		51.782	-2.741
1820		IPI00008247	Q9UJX4	ANAPC5	Isoform 1 of Anaphase-promoting complex subunit 5	85	6	5		0	3		0	0		0	0		0.0932335	0.0355626		0	0		47.162	3.401
1821		IPI00784029	Q9BUP3	HTATIP2	Isoform 1 of Oxidoreductase HTATIP2	27	0	0		0	0		5	6		0	0		0	0		0.450089	0		62.201	-2.474
1822		IPI00031410	P42345	FRAP1	Serine/threonine-protein kinase mTOR	289	0	0		5	4		0	0		0	0		0	0.0313788		0	0		20.296	2.609
1823		IPI00413265	Q8IY18	SMC5	Structural maintenance of chromosomes protein 5	129	7	5		0	0		0	0		0	0		0.0670177	0		0	0		55.615	2.875
1824		IPI00029107	Q14191	WRN	Werner syndrome ATP-dependent helicase	163	8	7		0	0		0	0		0	0		0.0662982	0		0	0		93.525	2.989
1825		IPI00032791	O95707	POP4	Ribonuclease P protein subunit p29	25	8	9		0	0		0	0		0	0		0.489899	0		0	0		139.216	2.944
1826		IPI00005161	O15144	ARPC2	Actin-related protein 2/3 complex subunit 2	34	0	0		7	7		0	0		0	0		0	0.414897		0	0		139.416	2.866
1827		IPI00020472	Q9P0I2	TMEM111	Isoform 1 of Transmembrane protein 111	30	10	5		0	0		0	0		0	0		0.36022	0		0	0		68.394	2.714
1828		IPI00017993	P35326	SPRR2A	Small proline-rich protein 2A	8	0	0		0	0		0	0		11	0		0	0		0	1.80472		3.406	-1.817
1829		IPI00000155	Q49A26	GLYR1	Isoform 1 of Putative oxidoreductase GLYR1	61	7	7		0	0		0	0		0	0		0.165347	0		0	0		77.312	2.909
1830		IPI00165092	Q9Y2Z4	YARS2	Tyrosyl-tRNA synthetase, mitochondrial	53	9	8		0	0		0	0		0	0		0.231085	0		0	0		127.231	2.925
1831		IPI00479905	O96000	NDUFB10	NADH dehydrogenase [ubiquinone] 1 beta subcomplex subunit 10	21	4	0		4	0		3	0		0	4		0.137227	0.191925		0.157824	0.250005		0.387	0.123
1832		IPI00009070	Q9Y450	HBS1L	Isoform 1 of HBS1-like protein	75	4	3		0	3		0	0		0	0		0.0672411	0.0403043		0	0		15.573	2.57
1833		IPI00293665	P04259	KRT6B	Keratin, type II cytoskeletal 6B	60	0	0		260	248		230	242		191	206		0	8.53108		8.69082	8.68454		1.27664e+07	-1.985
1834		IPI00015011	Q9NXK8	FBXL12	Isoform 1 of F-box/LRR-repeat protein 12	37	4	2		0	0		0	4		0	0		0.116828	0		0.119434	0		0.469	0.59
1835		IPI00300086	Q15274	QPRT	Nicotinate-nucleotide pyrophosphorylase [carboxylating]	31	0	0		0	0		5	3		3	0		0	0		0.285101	0.127019		24.14	-2.532
1836		IPI00216412	Q8IYT3	C6orf97	Isoform 2 of Coiled-coil domain-containing protein C6orf97	83	5	0		0	0		0	0		0	0		0.0434	0		0	0		2.474	1.741
1837		IPI00876841	A7E2V4	KIAA0913	Isoform 3 of Zinc finger SWIM domain-containing protein KIAA0913	198	0	2		0	0		0	0		0	4		0.00727718	0		0	0.0265157		1.452	-0.326
1838		IPI00219617	P11908	PRPS2	Isoform 1 of Ribose-phosphate pyrophosphokinase 2	35	32	0		0	0		30	32		0	0		0.658688	0		1.95701	0		1.498	-1.377
1839		IPI00027415	Q9H2U1	DHX36	Isoform 1 of Probable ATP-dependent RNA helicase DHX36	115	4	7		0	0		0	0		0	0		0.0689117	0		0	0		36.977	2.569
1840		IPI00658109	P12532	CKMT1A	Isoform 1 of Creatine kinase U-type, mitochondrial	47	5	9		5	4		0	0		0	0		0.214599	0.192946		0	0		34.859	3.375
1841		IPI00020898	P51812	RPS6KA3	Ribosomal protein S6 kinase alpha-3	84	0	7		0	0		16	13		0	0		0.0600367	0		0.381407	0		6.148	-1.275
1842		IPI00215911	P27695	APEX1	DNA-(apurinic or apyrimidinic site) lyase	36	0	0		5	4		0	0		0	4		0	0.251902		0	0.145836		1.323	0.943
1843		IPI00301202	Q9H0U3	MAGT1	magnesium transporter 1	42	5	4		0	0		0	0		0	0		0.15438	0		0	0		25.287	2.605
1844		IPI00412404	Q8IYB8	SUPV3L1	ATP-dependent RNA helicase SUPV3L1, mitochondrial	88	5	5		2	3		0	0		0	0		0.0818682	0.0572504		0	0		11.421	3.017
1845		IPI00008248	Q9UJX3	ANAPC7	anaphase-promoting complex subunit 7 isoform a	67	4	7		3	3		0	0		0	0		0.118281	0.0902335		0	0		21.038	3.339
1846		IPI00000690	O95831	AIFM1	Isoform 1 of Apoptosis-inducing factor 1, mitochondrial	67	4	3		0	3		0	0		0	0		0.0752699	0.0451168		0	0		15.573	2.57
1847		IPI00172591	Q9NRX2	MRPL17	39S ribosomal protein L17, mitochondrial	20	0	0		3	6		0	0		0	0		0	0.453423		0	0		22.336	2.577
1848		IPI00026546	P68402	PAFAH1B2	Platelet-activating factor acetylhydrolase IB subunit beta	26	6	8		2	0		0	0		0	0		0.387929	0.0775083		0	0		70.725	3.131
1849		IPI00874020	Q9H0N5	PCBD2	Pterin-4-alpha-carbinolamine dehydratase 2	14	6	6		0	4		0	0		0	0		0.61752	0.287888		0	0		121.483	3.176
1850		IPI00007024	Q9Y3D0	FAM96B	Protein FAM96B	18	0	8		0	0		0	0		0	0		0.320196	0		0	0		2.554	1.759
1851		IPI00306719	Q9BWS9	CHID1	cDNA FLJ55809	51	5	4		0	0		0	0		0	0		0.127137	0		0	0		25.287	2.605
1852		IPI00383565	Q9NRL2	BAZ1A	Isoform 2 of Bromodomain adjacent to zinc finger domain protein 1A	175	4	6		0	0		0	0		0	0		0.041168	0		0	0		29.921	2.636
1853		IPI00019901	P35611	ADD1	Isoform 1 of Alpha-adducin	81	0	0		6	7		0	0		0	0		0	0.161715		0	0		66.098	2.738
1854		IPI00220014	Q13907	IDI1	Isoform 2 of Isopentenyl-diphosphate Delta-isomerase 1	32	4	5		0	0		0	0		0	0		0.202624	0		0	0		23.72	2.574
1855		IPI00299033	O00505	KPNA3	Importin subunit alpha-3	58	9	7		0	0		0	0		0	0		0.198742	0		0	0		118.01	2.933
1856		IPI00017704	Q14019	COTL1	Coactosin-like protein	16	5	6		0	0		0	0		0	0		0.495303	0		0	0		36.428	2.651
1857		IPI00434390	Q8N9N2	ASCC1	Activating signal cointegrator 1 complex subunit 1 (ASCC1)	44	7	10		0	0		0	0		0	0		0.278352	0		0	0		87.967	2.83
1858		IPI00015351	Q9GZP4	C1orf128	Isoform 1 of UPF0424 protein C1orf128	24	8	7		0	0		0	0		0	0		0.450275	0		0	0		93.525	2.989
1859		IPI00008274	Q01518	CAP1	Isoform 1 of Adenylyl cyclase-associated protein 1	52	0	0		6	10		0	0		0	0		0	0.310033		0	0		101.813	2.624
1860		IPI00006442	P38432	COIL	Coilin	63	7	13		0	0		0	0		0	0		0.228711	0		0	0		123.532	3.04
1861		IPI00101645	Q96HN2	AHCYL2	Putative adenosylhomocysteinase 3	67	4	0		0	0		0	0		0	0		0.0430114	0		0	0		2.932	1.707
1862		IPI00219682	P27105	STOM	Erythrocyte band 7 integral membrane protein	32	4	3		2	5		0	0		0	0		0.157596	0.220414		0	0		12.989	3.068
1863		IPI00030383	Q12972	PPP1R8	Isoform Alpha of Nuclear inhibitor of protein phosphatase 1	38	3	4		0	3		0	0		0	0		0.132713	0.079548		0	0		18.872	2.76
1864		IPI00307591	O15014	ZNF609	Zinc finger protein 609	151	0	0		0	0		2	2		2	7		0	0		0.0292653	0.07823		5.886	-2.93
1865		IPI00018597	P43405	SYK	Isoform Long of Tyrosine-protein kinase SYK	72	0	0		0	0		0	4		0	0		0	0		0.0613758	0		3.124	-1.675
1866		IPI00009210	Q9UNI6	DUSP12	Dual specificity protein phosphatase 12	38	0	5		2	0		0	4		0	0		0.0947948	0.053032		0.116291	0		0.462	0.67
1867		IPI00003394	Q16637	SMN1	Isoform SMN of Survival motor neuron protein	32	3	4		0	0		0	0		0	0		0.157596	0		0	0		9.931	2.491
1868		IPI00397768	Q9HCJ3	RAVER2	Isoform 2 of Ribonucleoprotein PTB-binding 2	73	0	0		0	0		4	4		3	5		0	0		0.12107	0.143838		10.488	-3.051
1869		IPI00026111	Q9UM00	TMCO1	Isoform 1 of Transmembrane and coiled-coil domain-containing protein 1	21	0	3		3	0		0	0		0	0		0.10292	0.143944		0	0		8.736	2.332
1870		IPI00301364	P63208	SKP1	Isoform 1 of S-phase kinase-associated protein 1	19	5	6		0	0		0	0		0	0		0.417097	0		0	0		36.428	2.651
1871		IPI00005087	Q9NYL9	TMOD3	Tropomodulin-3	40	5	4		4	3		0	0		0	0		0.162099	0.176331		0	0		7.272	3.301
1872		IPI00872071	P50224	SULT1A3	Isoform 1 of Sulfotransferase 1A3/1A4	34	0	8		0	0		0	15		0	0		0.169515	0		0.487396	0		0.687	0.038
1873		IPI00241562	P78509	RELN	reelin isoform a	388	0	0		0	0		5	2		0	3		0	0		0.0199313	0.0101484		16.73	-2.707
1874		IPI00021739	O75420	GIGYF1	PERQ amino acid-rich with GYF domain-containing protein 1	115	0	0		4	0		0	0		6	0		0	0.0350472		0	0.0684796		0.613	-0.135
1875		IPI00295741	P07858	CTSB	Cathepsin B	38	0	0		0	0		2	0		4	4		0	0		0.0581455	0.276321		14.623	-2.815
1876		IPI00293867	P30046	DDT	D-dopachrome decarboxylase	13	2	4		2	0		0	0		0	0		0.332511	0.155017		0	0		10.941	2.462
1877		IPI00032958	Q9NQW6	ANLN	Isoform 2 of Actin-binding protein anillin	120	6	0		0	0		2	0		0	0		0.036022	0		0.0184127	0		0.745	0.352
1878		IPI00218493	P00492	HPRT1	Hypoxanthine-guanine phosphoribosyltransferase	25	6	6		0	0		0	0		0	0		0.345811	0		0	0		63.129	2.684
1879		IPI00329692	P30419	NMT1	Isoform Long of Glycylpeptide N-tetradecanoyltransferase 1	57	3	9		0	3		0	0		0	0		0.151672	0.053032		0	0		61.061	2.646
1880		IPI00011118	P31350	RRM2	ribonucleotide reductase M2 polypeptide isoform 1	51	2	6		0	0		0	0		0	0		0.11301	0		0	0		12.349	2.426
1881		IPI00154528	Q96SB8	SMC6	Isoform 1 of Structural maintenance of chromosomes protein 6	126	5	4		0	0		0	0		0	0		0.05146	0		0	0		25.287	2.605
1882		IPI00940614	Q53EL6	PDCD4	50 kDa protein	50	6	5		3	0		0	0		0	0		0.158497	0.0604564		0	0		98.752	2.726
1883		IPI00165506	Q9Y2S7	POLDIP2	Polymerase delta-interacting protein 2	42	2	0		2	2		0	0		0	0		0.0343067	0.0959626		0	0		2.939	2.55
1884		IPI00925578	Q0VDD8	DNAH14	Isoform 4 of Dynein heavy chain 14, axonemal	519	0	5		0	0		0	0		0	0		0.00694066	0		0	0		3.007	1.672
1885		IPI00177437	Q9BZJ0	CRNKL1	Isoform 1 of Crooked neck-like protein 1	100	0	6		0	0		0	0		0	0		0.0432264	0		0	0		3.186	1.704
1886		IPI00026940	Q9UKX7	NUP50	Nuclear pore complex protein Nup50	50	4	5		0	0		0	0		0	0		0.129679	0		0	0		23.72	2.574
1887		IPI00385321	Q9ULU4	ZMYND8	Isoform 2 of Protein kinase C-binding protein 1	67	4	9		0	0		0	0		0	0		0.139787	0		0	0		44.126	2.556
1888		IPI00005055	Q9H5V9	CXorf56	UPF0428 protein CXorf56	26	7	0		0	0		0	0		0	0		0.193965	0		0	0		2.695	1.826
1889		IPI00184884	Q8WV22	NSMCE1	Non-structural maintenance of chromosomes element 1 homolog	31	4	10		0	0		0	0		0	0		0.32536	0		0	0		60.725	2.734
1890		IPI00298828	P02749	APOH	Beta-2-glycoprotein 1	38	0	0		7	0		0	0		0	0		0	0.185612		0	0		4.563	1.828
1891		IPI00097492	Q96ME7	ZNF512	Zinc finger protein 512	65	2	5		0	0		0	0		0	0		0.0775859	0		0	0		12.671	2.289
1892		IPI00018240	Q9NVU7	SDAD1	Isoform 1 of Protein SDA1 homolog	80	7	8		0	0		0	0		0	0		0.135083	0		0	0		96.875	2.857
1893		IPI00074270	Q9H2P9	DPH5	Isoform 1 of Diphthine synthase	32	0	0		0	0		5	5		0	0		0	0		0.345239	0		34.673	-2.728
1894		IPI00015560	Q6IA86	ELP2	Isoform 1 of Elongator complex protein 2	92	0	0		0	0		7	7		0	0		0	0		0.168116	0		62.404	-2.947
1895		IPI00031461	P50395	GDI2	Rab GDP dissociation inhibitor beta	51	0	0		8	6		0	0		0	0		0	0.276598		0	0		88.916	2.738
1896		IPI00848328			Delta(3,5)-Delta(2,4)-dienoyl-CoA isomerase, mitochondrial precursor	36	0	0		42	48		0	0		0	0		0	2.51902		0	0		123.664	3.162
1897		IPI00152220	Q5T6S3	PHF19	Isoform 2 of PHD finger protein 19	23	0	0		0	0		0	0		4	4		0	0		0	0.456531		15.064	-2.638
1898		IPI00163230	Q7L5N1	COPS6	COP9 signalosome complex subunit 6	36	0	3		0	3		0	0		0	0		0.0600367	0.0839673		0	0		8.946	2.415
1899		IPI00003515	Q15643	TRIP11	Thyroid receptor-interacting protein 11	228	0	0		4	0		0	3		0	0		0	0.0176773		0.0145364	0		0.703	0.024
1900		IPI00168165	O75122	CLASP2	CLASP2 protein	166	2	0		7	4		0	0		0	0		0.00868	0.0667692		0	0		41.342	2.88
1901		IPI00031647	Q9BRP1	PDCD2L	Programmed cell death protein 2-like	39	5	4		0	0		3	5		0	0		0.166255	0		0.226618	0		0.355	0.104
1902		IPI00005657	O15212	PFDN6	Prefoldin subunit 6	15	0	5		0	0		0	0		0	0		0.240147	0		0	0		3.007	1.672
1903		IPI00009958	Q92905	COPS5	COP9 signalosome complex subunit 5	38	4	3		3	6		0	0		0	0		0.132713	0.238644		0	0		13.437	3.113
1904		IPI00027193	Q9NZA1	CLIC5	Isoform 2 of Chloride intracellular channel protein 5	47	5	5		2	0		0	0		0	0		0.153285	0.0428769		0	0		25.51	2.74
1905		IPI00004397	P11234	RALB	Ras-related protein Ral-B	26	2	3		0	0		6	6		0	0		0.138546	0		0.509891	0		1.834	-0.714
1906		IPI00430803	Q6GMV3	C2orf79	Uncharacterized protein C2orf79	16	0	5		0	0		2	3		0	0		0.225138	0		0.345239	0		0.236	-0.489
1907		IPI00795263	Q96DA6	DNAJC19	Putative uncharacterized protein DNAJC19	10	4	2		0	0		0	0		0	0		0.432264	0		0	0		7.5	2.292
1908		IPI00177381	Q9HCG8	CWC22	Pre-mRNA-splicing factor CWC22 homolog	106	0	8		0	0		0	0		0	0		0.0543729	0		0	0		2.554	1.759
1909		IPI00008728	O76031	CLPX	ATP-dependent Clp protease ATP-binding subunit clpX-like, mitochondrial	69	3	0		0	6		0	0		0	0		0.0313235	0.087618		0	0		12.77	2.684
1910		IPI00100748	Q9NZL4	HSPBP1	Hsp70-binding protein 1	44	3	7		3	0		0	0		0	0		0.163736	0.0687005		0	0		46.268	2.922
1911		IPI00024097	Q9UGI8	TES	Isoform 1 of Testin	48	0	0		2	0		5	0		0	0		0	0.0419836		0.11508	0		0.802	-0.478
1912		IPI00103483	Q8WX92	COBRA1	Negative elongation factor B	66	7	4		0	0		0	0		0	0		0.120073	0		0	0		42.508	2.561
1913		IPI00783502	Q53ET0	CRTC2	CREB-regulated transcription coactivator 2	73	0	0		0	0		0	0		5	5		0	0		0	0.179798		58.474	-2.519
1914		IPI00020191	Q12974	PTP4A2	Isoform 1 of Protein tyrosine phosphatase type IVA 2	19	0	0		0	0		0	0		4	6		0	0		0	0.690803		19.565	-2.724
1915		IPI00021320	Q7L2J0	MEPCE	7SK snRNA methylphosphate capping enzyme	74	2	3		0	0		0	0		0	0		0.0486784	0		0	0		5.958	2.14
1916		IPI00022790	P55081	MFAP1	Microfibrillar-associated protein 1	52	6	7		0	0		0	0		0	0		0.18011	0		0	0		82.742	2.658
1917		IPI00174190	Q8WUK0	PTPMT1	Isoform 1 of Protein-tyrosine phosphatase mitochondrial 1	23	0	0		0	0		9	8		0	0		0	0		0.816565	0		188.437	-2.871
1918		IPI00012578	O00629	KPNA4	Importin subunit alpha-4	58	0	9		0	0		0	0		0	0		0.111792	0		0	0		2.301	1.78
1919		IPI00028493	P49815	TSC2	Isoform 1 of Tuberin	201	0	0		0	4		0	0		0	0		0	0.0200519		0	0		2.076	1.733
1920		IPI00023510	P20339	RAB5A	Ras-related protein Rab-5A	24	0	0		7	0		4	0		0	0		0	0.293886		0.184127	0		0.523	0.116
1921		IPI00890795	Q8WVI0	C3orf78	UPF0640 protein	9	0	0		3	3		0	0		3	4		0	0.671738		0	1.02085		0.704	-0.173
1922		IPI00292671	O95985	TOP3B	Isoform 1 of DNA topoisomerase 3-beta-1	97	3	2		2	0		0	0		2	0		0.0371361	0.0207754		0	0.0270624		1.126	1.195
1923		IPI00016480	Q9NX02	NLRP2	Isoform 1 of NACHT, LRR and PYD domains-containing protein 2	121	0	0		0	0		6	3		0	0		0	0		0.0821726	0		23.284	-2.512
1924		IPI00909552	Q9H2H8	PPIL3	Peptidyl-prolyl cis-trans isomerase	33	3	3		0	0		0	4		0	0		0.130989	0		0.133911	0		0.563	0.52
1925		IPI00299977	Q9NRX4	PHPT1	14 kDa phosphohistidine phosphatase	14	3	3		5	0		0	0		0	0		0.30876	0.35986		0	0		28.378	3.047
1926		IPI00012966	Q99081	TCF12	Transcription factor 12	73	0	0		0	0		0	0		4	4		0	0		0	0.143838		15.064	-2.638
1927		IPI00002926	Q9H9H4	VPS37B	Vacuolar protein sorting-associated protein 37B	31	0	0		0	0		4	3		0	4		0	0		0.249463	0.169358		22.867	-2.838
1928		IPI00024281	O14893	SIP1	Isoform 1 of Survival of motor neuron protein-interacting protein 1	32	0	0		2	0		5	3		0	0		0	0.0629755		0.276191	0		0.917	-1.227
1929		IPI00071180	Q9UMX0	UBQLN1	Isoform 2 of Ubiquilin-1	59	0	0		0	0		0	13		0	0		0	0		0.243423	0		2.574	-1.9
1930		IPI00291800	Q9NRA8	EIF4ENIF1	Isoform 1 of Eukaryotic translation initiation factor 4E transporter	108	0	0		0	0		0	0		2	3		0	0		0	0.0607651		5.5	-1.988
1931		IPI00184997	Q15398	DLGAP5	discs large homolog 7 isoform b	94	0	3		0	0		4	3		0	0		0.0229928	0		0.0822697	0		0.592	-0.89
1932		IPI00016932	O15357	INPPL1	Isoform 1 of Phosphatidylinositol-3,4,5-trisphosphate 5-phosphatase 2	139	0	0		3	3		0	0		0	0		0	0.0434938		0	0		7.028	2.368
1933		IPI00160421	Q9H0U6	MRPL18	39S ribosomal protein L18, mitochondrial	21	0	0		5	6		0	0		0	0		0	0.527794		0	0		52.785	2.662
1934		IPI00045914	Q96T58	SPEN	Msx2-interacting protein	402	3	2		0	0		0	0		0	0		0.0089607	0		0	0		7.439	1.884
1935		IPI00854619	Q9NSI8	SAMSN1	Putative uncharacterized protein SAMSN1	50	3	5		2	3		0	0		0	0		0.11527	0.100761		0	0		9.852	2.911
1936		IPI00166293	Q8N257	HIST3H2BB	Histone H2B type 3-B	14	0	0		235	371		0	0		182	0		0	43.615		0	17.0628		4.194	1.225
1937		IPI00023086	Q9P015	MRPL15	39S ribosomal protein L15, mitochondrial	33	0	0		4	6		0	0		0	0		0	0.305336		0	0		32.259	2.639
1938		IPI00009444	Q9P0M9	MRPL27	39S ribosomal protein L27, mitochondrial	16	3	4		0	8		0	0		0	0		0.315193	0.503804		0	0		103.686	2.926
1939		IPI00028122	O75475	PSIP1	Isoform 1 of PC4 and SFRS1-interacting protein	60	7	0		0	0		0	0		0	0		0.0840514	0		0	0		2.695	1.826
1940		IPI00556369	Q96Q15	SMG1	411 kDa protein	411	0	0		5	0		0	7		0	0		0	0.012258		0.0188159	0		0.257	-0.147
1941		IPI00016839	Q92759	GTF2H4	General transcription factor IIH subunit 4	52	6	7		0	0		0	0		0	0		0.18011	0		0	0		82.742	2.658
1942		IPI00442073	P21291	CSRP1	Cysteine and glycine-rich protein 1	21	0	0		0	0		0	0		4	3		0	0		0	0.437508		16.155	-2.578
1943		IPI00019463	P19525	EIF2AK2	Interferon-induced, double-stranded RNA-activated protein kinase	62	7	6		0	0		0	0		0	0		0.15106	0		0	0		67.606	2.945
1944		IPI00106502	Q14145	KEAP1	Kelch-like ECH-associated protein 1	70	7	7		0	0		0	0		0	0		0.144088	0		0	0		77.312	2.909
1945		IPI00166422	Q6NZY4	ZCCHC8	Isoform 2 of Zinc finger CCHC domain-containing protein 8	51	5	5		0	0		0	0		0	0		0.141263	0		0	0		23.333	2.671
1946		IPI00642862	Q8WUA2	PPIL4	Peptidyl-prolyl cis-trans isomerase-like 4	57	4	8		0	0		0	0		0	0		0.151672	0		0	0		35.61	2.956
1947		IPI00218463	Q9Y3D7	TIMM16	Mitochondrial import inner membrane translocase subunit Tim16	14	8	6		0	0		0	0		0	0		0.72044	0		0	0		77.705	2.826
1948		IPI00011619	O43252	PAPSS1	Bifunctional 3'-phosphoadenosine 5'-phosphosulfate synthase 1	71	0	0		0	0		8	5		0	0		0	0		0.202281	0		68.496	-2.638
1949		IPI00293396	O43747	AP1G1	adaptor-related protein complex 1, gamma 1 subunit isoform a	92	0	0		4	7		0	0		0	0		0	0.120475		0	0		35.754	2.756
1950		IPI00292221	Q9H9Y2	RPF1	Ribosome production factor 1	40	5	7		0	0		0	0		0	0		0.216132	0		0	0		45.09	2.758
1951		IPI00023162	Q9Y223	GNE	Bifunctional UDP-N-acetylglucosamine 2-epimerase/N-acetylmannosamine kinase	79	0	0		0	0		7	7		0	0		0	0		0.195781	0		62.404	-2.947
1952		IPI00410717	Q7Z3K3	POGZ	Isoform 1 of Pogo transposable element with ZNF domain	155	8	6		0	0		0	0		0	0		0.065072	0		0	0		77.705	2.826
1953		IPI00062882	Q7Z7A3	CTU1	Cytoplasmic tRNA 2-thiolation protein 1	36	0	0		0	0		0	0		0	4		0	0		0	0.145836		1.545	-1.769
1954		IPI00844000	O94874	KIAA0776	Isoform 1 of E3 UFM1-protein ligase 1	90	2	0		5	2		0	0		0	0		0.0160098	0.0783695		0	0		10.916	2.626
1955		IPI00291928	P61106	RAB14	Ras-related protein Rab-14	24	0	0		5	0		20	20		0	0		0	0.209918		1.84127	0		9.822	-1.538
1956		IPI00024540	Q9NR46	SH3GLB2	Isoform 1 of Endophilin-B2	44	0	0		0	0		0	2		4	0		0	0		0.0502166	0.11932		5.213	-2.204
1957		IPI00103554	Q8WXI9	GATAD2B	Transcriptional repressor p66-beta	65	0	6		0	0		0	0		0	0		0.0665022	0		0	0		3.186	1.704
1958		IPI00171248	O75530	EED	Isoform 3 of Polycomb protein EED	46	5	3		0	0		0	0		0	0		0.125294	0		0	0		21.486	2.532
1959		IPI00419266	P56556	NDUFA6	NADH dehydrogenase (ubiquinone) 1 alpha subcomplex, 6	18	3	3		3	4		0	0		0	0		0.240147	0.391847		0	0		7.953	2.933
1960		IPI00028412	O60232	SSSCA1	Sjoegren syndrome/scleroderma autoantigen 1	21	0	0		0	4		0	0		0	0		0	0.191925		0	0		2.076	1.733
1961		IPI00013160	P41214	LGTN	Isoform 1 of Ligatin	65	0	0		0	2		4	5		0	0		0	0.0310033		0.152967	0		2.179	-1.404
1962		IPI00001676	Q8TAT6	NPLOC4	Isoform 2 of Nuclear protein localization protein 4 homolog	69	0	0		0	0		3	5		0	0		0	0		0.128089	0		21.55	-2.414
1963		IPI00013466	O43681	ASNA1	ATPase ASNA1	39	0	0		0	0		4	6		0	0		0	0		0.283273	0		31.77	-2.701
1964		IPI00792072	Q59GE1	SEPT5-	H5 variant	44	0	3		3	4		0	0		0	0		0.0491209	0.160301		0	0		16.714	2.747
1965		IPI00219287	P10155	TROVE2	Isoform Short of 60 kDa SS-A/Ro ribonucleoprotein	23	0	4		3	2		0	0		0	0		0.125294	0.219045		0	0		7.111	2.68
1966		IPI00410284	Q8N567	ZCCHC9	Zinc finger CCHC domain-containing protein 9	30	4	0		0	0		0	0		0	0		0.0960587	0		0	0		2.932	1.707
1967		IPI00940874	P49750	YLPM1	Isoform 1 of YLP motif-containing protein 1	220	0	0		0	0		0	0		5	4		0	0		0	0.0536942		22.099	-2.563
1968		IPI00746360	Q9NPQ8	RIC8A	Isoform 1 of Synembryn-A	60	17	17		0	0		0	0		0	0		0.40825	0		0	0		293.395	2.984
1969		IPI00015077	P41567	EIF1	Eukaryotic translation initiation factor 1	13	0	2		0	4		0	0		0	0		0.110837	0.310033		0	0		8.529	2.279
1970		IPI00027142	O75817	POP7	Ribonuclease P protein subunit p20	16	5	4		0	0		0	0		0	0		0.405248	0		0	0		25.287	2.605
1971		IPI00217104	Q96MG7	NDNL2	Melanoma-associated antigen G1	34	3	5		0	0		0	0		0	0		0.169515	0		0	0		16.953	2.5
1972		IPI00329594	Q9P031	CCDC59	Thyroid transcription factor 1-associated protein 26	29	3	6		0	0		0	0		0	0		0.223585	0		0	0		25.434	2.631
1973		IPI00019195	P78345	RPP38	Ribonuclease P protein subunit p38	32	4	6		0	0		0	0		0	0		0.225138	0		0	0		29.921	2.636
1974		IPI00328798	Q86UU0	BCL9L	Isoform 1 of B-cell CLL/lymphoma 9-like protein	157	0	0		0	0		3	4		0	3		0	0		0.049257	0.0250801		10.354	-2.75
1975		IPI00008034	Q9ULC3	RAB23	Ras-related protein Rab-23	27	0	0		0	0		6	0		0	0		0	0		0.245503	0		3.126	-1.751
1976		IPI00010845	O00217	NDUFS8	NADH dehydrogenase [ubiquinone] iron-sulfur protein 8, mitochondrial	24	0	0		4	4		0	0		0	0		0	0.335869		0	0		18.689	2.456
1977		IPI00031411	Q14517	FAT1	507 kDa protein	507	0	0		0	0		3	5		0	0		0	0		0.0174322	0		21.55	-2.414
1978		IPI00007058	Q9BR76	CORO1B	Coronin-1B	54	0	0		4	4		0	0		0	0		0	0.149275		0	0		18.689	2.456
1979		IPI00034159	P61421	ATP6V0D1	V-type proton ATPase subunit d 1	40	0	0		6	9		0	0		0	0		0	0.377853		0	0		79.431	3.12
1980		IPI00157365	Q9Y5A7	NUB1	NEDD8 ultimate buster 1 (Negative regulator of ubiquitin-like proteins 1) (Renal carcinoma antigen NY-REN-18). Isoform 2	72	0	0		0	0		6	8		0	0		0	0		0.214815	0		113.174	-2.7
1981		IPI00016568	P27144	AK4	Adenylate kinase isoenzyme 4, mitochondrial	25	0	0		0	0		0	5		0	0		0	0		0.220953	0		2.61	-1.794
1982		IPI00004924	Q9H4E7	DEF6	Differentially expressed in FDCP 6 homolog	74	0	0		0	0		7	8		0	0		0	0		0.223939	0		134.04	-2.726
1983		IPI00789008	Q14254	FLOT2	Flotillin-2	47	0	0		4	4		0	0		0	0		0	0.171508		0	0		18.689	2.456
1984		IPI00220317	P09884	POLA1	DNA polymerase alpha catalytic subunit	166	4	3		0	0		0	0		0	0		0.03038	0		0	0		11.986	2.466
1985		IPI00024255	Q92917	GPKOW	G patch domain and KOW motifs-containing protein	52	3	8		0	0		0	0		0	0		0.152401	0		0	0		28.088	2.551
1986		IPI00016634	Q9NWU2	C20orf11	Protein C20orf11	27	8	6		0	0		0	0		0	0		0.373562	0		0	0		77.705	2.826
1987		IPI00006900	Q9NQZ2	UTP3	Something about silencing protein 10	55	6	4		0	0		0	0		0	0		0.130989	0		0	0		35.699	2.622
1988		IPI00220361	P05937	CALB1	Calbindin	30	8	7		0	0		0	0		0	0		0.36022	0		0	0		93.525	2.989
1989		IPI00018009	Q96F86	EDC3	Enhancer of mRNA-decapping protein 3	56	2	0		0	0		4	0		0	0		0.02573	0		0.0789118	0		1.326	-0.436
1990		IPI00304803	P36959	GMPR	GMP reductase 1	37	0	0		4	0		0	0		0	0		0	0.108931		0	0		2.586	1.724
1991		IPI00179298	Q7Z6Z7	HUWE1	482 kDa protein	482	0	6		6	0		0	0		0	0		0.00896814	0.0125428		0	0		28.236	2.87
1992		IPI00297635	Q53FZ2	ACSM3	Isoform 1 of Acyl-coenzyme A synthetase ACSM3, mitochondrial	66	0	3		3	0		0	0		0	0		0.0327473	0.0458003		0	0		8.736	2.332
1993		IPI00376199	Q7Z5L9	IRF2BP2	Isoform 1 of Interferon regulatory factor 2-binding protein 2	61	0	0		0	0		2	6		0	0		0	0		0.144887	0		8.77	-2.574
1994		IPI00219005	Q02790	FKBP4	Peptidyl-prolyl cis-trans isomerase FKBP4	52	0	0		4	0		0	0		0	0		0	0.0775083		0	0		2.586	1.724
1995		IPI00031023	Q13045	FLII	Protein flightless-1 homolog	145	5	4		2	0		0	0		0	0		0.044717	0.013898		0	0		19.347	2.781
[truncated: 272 more rows]
